# Supplementary material for: Pathway-specific polygenic scores substantially increase the discovery of gene-adiposity interactions impacting liver biomarkers
Source: medRxiv. 2025 May 21:2025.05.19.25327939. Preprint. [Version 1] doi: 10.1101/2025.05.19.25327939 (PMC12258779; doi:10.1101/2025.05.19.25327939)
Supplement: Supplement 1 [file media-1.xlsx]

## Sheet: Table of contents
Supp. Table S1: All pPGSxE results
Supp. Table S2: Significant GWIS loci

## Sheet: pPGSxE results
Biomarker	Pathway	Pathway collection	pPGS p-value threshold	pPGSxBMI estimate	SE	P
alt_log	Base	hallmark	0.001	0.034593936835740594	0.00140635	1.7099999999999996e-133
alt_log	Base	kegg_medicus	0.001	0.034593936835740594	0.00140635	1.7099999999999996e-133
alt_log	Base	kegg_legacy	0.001	0.034593936835740594	0.00140635	1.7099999999999996e-133
ast_log	GLYCEROLIPID_METABOLISM	kegg_legacy	0.001	0.0403439	0.00164064	2.0899999999999996e-133
alt_log	GLYCEROLIPID_METABOLISM	kegg_legacy	5e-08	0.037182	0.00153347	9.169999999999997e-130
ast_log	GLYCEROLIPID_METABOLISM	kegg_legacy	5e-08	0.0393403	0.0016376	2.0399999999999993e-127
alt_log	Base	hallmark	5e-08	0.035675	0.00148518	2.1599999999999992e-127
alt_log	Base	kegg_medicus	5e-08	0.035675	0.00148518	2.1599999999999992e-127
alt_log	Base	kegg_legacy	5e-08	0.035675	0.00148518	2.1599999999999992e-127
alt_log	ADIPOGENESIS	hallmark	5e-08	0.0359324	0.00152314	5.969999999999999e-123
alt_log	GLYCEROLIPID_METABOLISM	kegg_legacy	0.001	0.0360059	0.0015296	2.0199999999999998e-122
alt_log	ADIPOGENESIS	hallmark	0.001	0.0334059	0.00151672	1.9699999999999995e-107
ast_log	ADIPOGENESIS	hallmark	5e-08	0.0341994	0.00163305	2.5499999999999997e-97
ast_log	ADIPOGENESIS	hallmark	0.001	0.033810888541173534	0.0016307	1.9599999999999994e-95
ast_log	Base	hallmark	0.001	0.027523035588564438	0.00151377	7.799999999999999e-74
ast_log	Base	kegg_medicus	0.001	0.027523035588564438	0.00151377	7.799999999999999e-74
ast_log	Base	kegg_legacy	0.001	0.027523035588564438	0.00151377	7.799999999999999e-74
alt_log	FOCAL_ADHESION	kegg_legacy	0.001	0.025194542303038345	0.00153826	2.87e-60
ggt_log	Base	hallmark	0.001	0.022052	0.0013714	3.71e-58
ggt_log	Base	kegg_medicus	0.001	0.022052	0.0013714	3.71e-58
ggt_log	Base	kegg_legacy	0.001	0.022052	0.0013714	3.71e-58
alt_log	FOCAL_ADHESION	kegg_legacy	5e-08	0.023231959454518523	0.00152768	3.29e-52
ast_log	FOCAL_ADHESION	kegg_legacy	0.001	0.0228213	0.00162516	8.81e-45
ast_log	FOCAL_ADHESION	kegg_legacy	5e-08	0.0214096	0.00162069	7.84e-40
ast_log	REFERENCE_COHESIN_LOADING	kegg_medicus	5e-08	0.016455628565083057	0.00164525	1.5099999999999998e-23
ggt_log	Base	hallmark	5e-08	0.013754129415788355	0.00146395	5.740000000000001e-21
ggt_log	Base	kegg_medicus	5e-08	0.013754129415788355	0.00146395	5.740000000000001e-21
ggt_log	Base	kegg_legacy	5e-08	0.013754129415788355	0.00146395	5.740000000000001e-21
ast_log	Base	hallmark	5e-08	0.014490910293513518	0.00158459	6e-20
ast_log	Base	kegg_medicus	5e-08	0.014490910293513518	0.00158459	6e-20
ast_log	Base	kegg_legacy	5e-08	0.014490910293513518	0.00158459	6e-20
alt_log	COMPLEMENT	hallmark	5e-08	0.013042969178999067	0.00152654	1.3e-17
alt_log	MAPK_SIGNALING_PATHWAY	kegg_legacy	0.001	0.0129687	0.00151912	1.38e-17
alt_log	GLYCEROPHOSPHOLIPID_METABOLISM	kegg_legacy	5e-08	0.013006049651228173	0.00153411	2.3e-17
alt_log	COAGULATION	hallmark	5e-08	0.012727870806960462	0.00152162	6.05e-17
ast_log	REFERENCE_COHESIN_LOADING	kegg_medicus	0.001	0.013525121935784413	0.00163739	1.46e-16
alt_log	COMPLEMENT	hallmark	0.001	0.0125699	0.00152529	1.71e-16
alt_log	PATHWAYS_IN_CANCER	kegg_legacy	0.001	0.012428428076250466	0.00155472	1.31e-15
alt_log	AMYOTROPHIC_LATERAL_SCLEROSIS_ALS	kegg_legacy	5e-08	0.012058208510754924	0.00152857	3.07e-15
alt_log	REFERENCE_COHESIN_LOADING	kegg_medicus	5e-08	0.012060594245676518	0.00153439	3.85e-15
alt_log	COAGULATION	hallmark	0.001	0.011891422908239246	0.00152164	5.52e-15
alt_log	AMYOTROPHIC_LATERAL_SCLEROSIS_ALS	kegg_legacy	0.001	0.011138002370675767	0.00151877	2.25e-13
alt_log	GLYCEROPHOSPHOLIPID_METABOLISM	kegg_legacy	0.001	0.011039299814560474	0.00151598	3.3e-13
alt_log	WNT_SIGNALING_PATHWAY	kegg_legacy	0.001	0.010259975386447162	0.00151481	1.26e-11
alt_log	REFERENCE_COHESIN_LOADING	kegg_medicus	0.001	0.010265933614999563	0.00152906	1.9e-11
alt_log	ALZHEIMERS_DISEASE	kegg_legacy	5e-08	0.00976293	0.00152005	1.34e-10
alt_log	XENOBIOTIC_METABOLISM	hallmark	0.001	0.00976648	0.00153105	1.79e-10
ast_log	NEUROTROPHIN_SIGNALING_PATHWAY	kegg_legacy	0.001	0.010277506621894389	0.00163336	3.13e-10
alt_log	TNFA_SIGNALING_VIA_NFKB	hallmark	0.001	0.00948726	0.00151699	4.01e-10
ggt_log	VARIANT_PAX8_PPARG_FUSION_TO_PPARG_MEDIATED_TRANSCRIPTION	kegg_medicus	5e-08	0.00955957	0.00153407	4.63e-10
ggt_log	PPAR_SIGNALING_PATHWAY	kegg_legacy	5e-08	0.00951497	0.00153945	6.39e-10
ggt_log	REGULATION_OF_ACTIN_CYTOSKELETON	kegg_legacy	0.001	0.0094731	0.00153501	6.78e-10
ast_log	HYPOXIA	hallmark	5e-08	0.010051359908914682	0.00163216	7.36e-10
alt_log	PATHWAYS_IN_CANCER	kegg_legacy	5e-08	0.00948533	0.00154174	7.64e-10
alt_log	MAPK_SIGNALING_PATHWAY	kegg_legacy	5e-08	0.00946228	0.00154147	8.34e-10
alt_log	XENOBIOTIC_METABOLISM	hallmark	5e-08	0.00937938	0.00153133	9.08e-10
ggt_log	PATHWAYS_IN_CANCER	kegg_legacy	0.001	0.00931846	0.00153468	1.27e-9
alt_log	EPITHELIAL_CELL_SIGNALING_IN_HELICOBACTER_PYLORI_INFECTION	kegg_legacy	0.001	0.00936303	0.0015496	1.52e-9
ast_log	XENOBIOTIC_METABOLISM	hallmark	0.001	0.00989205	0.00163822	1.56e-9
ggt_log	MYC_TARGETS_V1	hallmark	0.001	0.00917593	0.00153592	2.31e-9
alt_log	HYPOXIA	hallmark	0.001	0.00904151	0.00151782	2.57e-9
alt_log	LONG_TERM_POTENTIATION	kegg_legacy	0.001	0.0090784	0.00152436	2.59e-9
alt_log	TOLL_LIKE_RECEPTOR_SIGNALING_PATHWAY	kegg_legacy	0.001	0.00929885	0.00156274	2.68e-9
ggt_log	VARIANT_PAX8_PPARG_FUSION_TO_PPARG_MEDIATED_TRANSCRIPTION	kegg_medicus	0.001	0.00916691	0.00154114	2.71e-9
ggt_log	PATHWAYS_IN_CANCER	kegg_legacy	5e-08	0.00907316	0.00154924	4.73e-9
alt_log	GNRH_SIGNALING_PATHWAY	kegg_legacy	0.001	0.00869605	0.0015325	1.39e-8
alt_log	PPAR_SIGNALING_PATHWAY	kegg_legacy	0.001	0.00859034	0.00151467	1.42e-8
alt_log	RIG_I_LIKE_RECEPTOR_SIGNALING_PATHWAY	kegg_legacy	0.001	0.00887643	0.00156732	1.48e-8
ggt_log	REGULATION_OF_ACTIN_CYTOSKELETON	kegg_legacy	5e-08	0.00877089	0.00155326	1.64e-8
ggt_log	PEROXISOME	kegg_legacy	0.001	0.00888819	0.00157941	1.83e-8
ggt_log	MYC_TARGETS_V1	hallmark	5e-08	0.00865455	0.0015386	1.86e-8
ast_log	COMPLEMENT	hallmark	0.001	0.00913505	0.00162444	1.87e-8
alt_log	PATHOGEN_HCMV_GH_TO_ITGA_B_RHOA_SIGNALING_PATHWAY	kegg_medicus	0.001	0.00855633	0.00153542	2.51e-8
alt_log	INTERFERON_GAMMA_RESPONSE	hallmark	0.001	0.00848586	0.00152336	2.54e-8
ggt_log	REFERENCE_ITGA_B_FAK_CDC42_SIGNALING_PATHWAY	kegg_medicus	5e-08	0.00859818	0.0015548	3.2e-8
ggt_log	REFERENCE_ITGA_B_FAK_RAC_SIGNALING_PATHWAY	kegg_medicus	5e-08	0.00859818	0.0015548	3.2e-8
ggt_log	REFERENCE_ITGA_B_RHOGAP_RHOA_SIGNALING_PATHWAY	kegg_medicus	5e-08	0.00859818	0.0015548	3.2e-8
ggt_log	REFERENCE_ITGA_B_RHOGEF_RHOA_SIGNALING_PATHWAY	kegg_medicus	5e-08	0.00859818	0.0015548	3.2e-8
ggt_log	REFERENCE_ITGA_B_RHOG_RAC_SIGNALING_PATHWAY	kegg_medicus	5e-08	0.00859818	0.0015548	3.2e-8
ggt_log	REFERENCE_ITGA_B_FAK_RAC_SIGNALING_PATHWAY	kegg_medicus	0.001	0.00845395	0.00154039	4.06e-8
alt_log	FC_EPSILON_RI_SIGNALING_PATHWAY	kegg_legacy	0.001	0.0083319	0.00152769	4.93e-8
alt_log	NEUROTROPHIN_SIGNALING_PATHWAY	kegg_legacy	0.001	0.00834119	0.00152975	4.97e-8
alt_log	TNFA_SIGNALING_VIA_NFKB	hallmark	5e-08	0.00828135	0.0015213	5.22e-8
alt_log	HYPOXIA	hallmark	5e-08	0.00825227	0.00151861	5.51e-8
ggt_log	STEROID_HORMONE_BIOSYNTHESIS	kegg_legacy	5e-08	0.00843048	0.00155538	5.96e-8
alt_log	NOD_LIKE_RECEPTOR_SIGNALING_PATHWAY	kegg_legacy	0.001	0.00856068	0.00158302	6.38e-8
alt_log	COLORECTAL_CANCER	kegg_legacy	0.001	0.00824729	0.00152988	7.02e-8
alt_log	APOPTOSIS	kegg_legacy	0.001	0.00854578	0.00158925	7.57e-8
ggt_log	GLUTATHIONE_METABOLISM	kegg_legacy	0.001	0.00851903	0.00158639	7.88e-8
ggt_log	PPAR_SIGNALING_PATHWAY	kegg_legacy	0.001	0.00826793	0.00154248	8.32e-8
alt_log	P53_PATHWAY	hallmark	0.001	0.00833587	0.00155617	8.48e-8
ast_log	PATHWAYS_IN_CANCER	kegg_legacy	0.001	0.00866308	0.00162454	9.69e-8
ast_log	COMPLEMENT_AND_COAGULATION_CASCADES	kegg_legacy	0.001	0.00865691	0.00162436	9.86e-8
ggt_log	SPLICEOSOME	kegg_legacy	0.001	0.00821371	0.00154338	1.03e-7
ggt_log	REFERENCE_ITGA_B_FAK_CDC42_SIGNALING_PATHWAY	kegg_medicus	0.001	0.00818445	0.00154067	1.08e-7
alt_log	EPITHELIAL_CELL_SIGNALING_IN_HELICOBACTER_PYLORI_INFECTION	kegg_legacy	5e-08	0.00814517	0.00153686	1.16e-7
ggt_log	ARACHIDONIC_ACID_METABOLISM	kegg_legacy	0.001	0.00836165	0.00157813	1.17e-7
alt_log	ADIPOCYTOKINE_SIGNALING_PATHWAY	kegg_legacy	0.001	0.00813092	0.00154273	1.36e-7
ast_log	FC_EPSILON_RI_SIGNALING_PATHWAY	kegg_legacy	0.001	0.00857636	0.00162737	1.36e-7
alt_log	FATTY_ACID_METABOLISM	hallmark	0.001	0.00841964	0.00159782	1.37e-7
alt_log	PANCREATIC_CANCER	kegg_legacy	0.001	0.00815993	0.0015557	1.56e-7
ggt_log	COMPLEMENT	hallmark	0.001	0.00820547	0.00156911	1.7e-7
alt_log	CHEMOKINE_SIGNALING_PATHWAY	kegg_legacy	0.001	0.0080149	0.00153877	1.9e-7
alt_log	TOLL_LIKE_RECEPTOR_SIGNALING_PATHWAY	kegg_legacy	5e-08	0.0081376	0.00156287	1.92e-7
alt_log	CHOLESTEROL_HOMEOSTASIS	hallmark	0.001	0.00820114	0.00157568	1.94e-7
ggt_log	TAURINE_AND_HYPOTAURINE_METABOLISM	kegg_legacy	0.001	0.0082133	0.00158383	2.15e-7
alt_log	ETHER_LIPID_METABOLISM	kegg_legacy	0.001	0.00775367	0.0015101	2.83e-7
ggt_log	SELENOAMINO_ACID_METABOLISM	kegg_legacy	0.001	0.00811369	0.00158271	2.95e-7
alt_log	NOD_LIKE_RECEPTOR_SIGNALING_PATHWAY	kegg_legacy	5e-08	0.00803043	0.00156861	3.07e-7
alt_log	ENV_FACTOR_METALS_TO_NFKB_SIGNALING_PATHWAY	kegg_medicus	0.001	0.00785048	0.00153421	3.11e-7
ggt_log	SPLICEOSOME	kegg_legacy	5e-08	0.00789516	0.0015436	3.14e-7
ast_log	COMPLEMENT_AND_COAGULATION_CASCADES	kegg_legacy	5e-08	0.0083003	0.00162298	3.15e-7
ggt_log	ESTROGEN_RESPONSE_EARLY	hallmark	0.001	0.00792155	0.00155477	3.49e-7
ggt_log	REFERENCE_ITGA_B_RHOGAP_RHOA_SIGNALING_PATHWAY	kegg_medicus	0.001	0.00787207	0.00154725	3.62e-7
ast_log	HYPOXIA	hallmark	0.001	0.0082281	0.00162561	4.16e-7
ggt_log	REFERENCE_ITGA_B_RHOG_RAC_SIGNALING_PATHWAY	kegg_medicus	0.001	0.00780659	0.00154558	4.4e-7
ggt_log	TAURINE_AND_HYPOTAURINE_METABOLISM	kegg_legacy	5e-08	0.00797951	0.00158126	4.51e-7
ggt_log	REFERENCE_ITGA_B_RHOGEF_RHOA_SIGNALING_PATHWAY	kegg_medicus	0.001	0.0077959	0.00154679	4.66e-7
ggt_log	SELENOAMINO_ACID_METABOLISM	kegg_legacy	5e-08	0.00796857	0.00158158	4.7e-7
ggt_log	ARACHIDONIC_ACID_METABOLISM	kegg_legacy	5e-08	0.00794284	0.00158144	5.1e-7
ggt_log	FOCAL_ADHESION	kegg_legacy	0.001	0.00773257	0.00154101	5.23e-7
alt_log	CYTOSOLIC_DNA_SENSING_PATHWAY	kegg_legacy	0.001	0.00786593	0.00156812	5.27e-7
ast_log	T_CELL_RECEPTOR_SIGNALING_PATHWAY	kegg_legacy	0.001	0.00824312	0.00164666	5.56e-7
ggt_log	GLUTATHIONE_METABOLISM	kegg_legacy	5e-08	0.00792382	0.00158327	5.6e-7
alt_log	BILE_ACID_METABOLISM	hallmark	0.001	0.00766807	0.00153329	5.7e-7
ggt_log	HEMATOPOIETIC_CELL_LINEAGE	kegg_legacy	5e-08	0.00771957	0.00154672	6.01e-7
ggt_log	THYROID_CANCER	kegg_legacy	5e-08	0.00771696	0.00154832	6.23e-7
alt_log	SMALL_CELL_LUNG_CANCER	kegg_legacy	0.001	0.00781179	0.00156794	6.29e-7
alt_log	APOPTOSIS	kegg_legacy	5e-08	0.00773509	0.00156336	7.51e-7
ast_log	CHOLESTEROL_HOMEOSTASIS	hallmark	5e-08	0.00799697	0.00161695	7.59e-7
ast_log	NOD_LIKE_RECEPTOR_SIGNALING_PATHWAY	kegg_legacy	0.001	0.00845317	0.00171111	7.81e-7
ggt_log	HYPERTROPHIC_CARDIOMYOPATHY_HCM	kegg_legacy	5e-08	0.00764028	0.00154765	7.95e-7
ast_log	ALDOSTERONE_REGULATED_SODIUM_REABSORPTION	kegg_legacy	0.001	0.00800729	0.00162231	7.99e-7
ast_log	P53_PATHWAY	hallmark	0.001	0.00793838	0.00161368	8.68e-7
ast_log	COMPLEMENT	hallmark	5e-08	0.00799493	0.00162847	9.14e-7
ggt_log	HYPOXIA	hallmark	5e-08	0.00757755	0.00154655	9.61e-7
alt_log	ALPHA_LINOLENIC_ACID_METABOLISM	kegg_legacy	0.001	0.00747718	0.00152702	9.76e-7
alt_log	REFERENCE_ITGA_B_RHOG_RAC_SIGNALING_PATHWAY	kegg_medicus	0.001	0.00746177	0.00152881	1.06e-6
alt_log	CHOLESTEROL_HOMEOSTASIS	hallmark	5e-08	0.00750589	0.00153861	1.07e-6
alt_log	PPAR_SIGNALING_PATHWAY	kegg_legacy	5e-08	0.00735423	0.00151356	1.18e-6
alt_log	CHRONIC_MYELOID_LEUKEMIA	kegg_legacy	0.001	0.00744661	0.00153387	1.21e-6
ggt_log	SYSTEMIC_LUPUS_ERYTHEMATOSUS	kegg_legacy	0.001	0.00747607	0.0015432	1.27e-6
ggt_log	CHOLESTEROL_HOMEOSTASIS	hallmark	0.001	0.0074883	0.00154684	1.29e-6
alt_log	MTORC1_SIGNALING	hallmark	5e-08	0.00739338	0.0015299	1.35e-6
ggt_log	ARRHYTHMOGENIC_RIGHT_VENTRICULAR_CARDIOMYOPATHY_ARVC	kegg_legacy	0.001	0.00745278	0.00154266	1.36e-6
ggt_log	HYPOXIA	hallmark	0.001	0.0074401	0.00154095	1.38e-6
ggt_log	DILATED_CARDIOMYOPATHY	kegg_legacy	5e-08	0.00747079	0.00154803	1.39e-6
alt_log	ENV_FACTOR_METALS_TO_NFKB_SIGNALING_PATHWAY	kegg_medicus	5e-08	0.00738816	0.00153355	1.45e-6
alt_log	KRAS_SIGNALING_UP	hallmark	0.001	0.00729442	0.00152058	1.61e-6
ggt_log	HYPERTROPHIC_CARDIOMYOPATHY_HCM	kegg_legacy	0.001	0.00738493	0.00154301	1.7e-6
alt_log	UV_RESPONSE_DN	hallmark	0.001	0.00731333	0.00152943	1.74e-6
ast_log	PANCREATIC_CANCER	kegg_legacy	0.001	0.00795337	0.00166329	1.74e-6
ggt_log	PENTOSE_PHOSPHATE_PATHWAY	kegg_legacy	0.001	0.00741552	0.00155169	1.76e-6
ast_log	GLYCEROPHOSPHOLIPID_METABOLISM	kegg_legacy	0.001	0.00773576	0.0016221	1.85e-6
ggt_log	PI3K_AKT_MTOR_SIGNALING	hallmark	0.001	0.00742273	0.00155714	1.87e-6
alt_log	REFERENCE_ITGA_B_RHOGEF_RHOA_SIGNALING_PATHWAY	kegg_medicus	0.001	0.00727168	0.00152696	1.92e-6
alt_log	LONG_TERM_DEPRESSION	kegg_legacy	0.001	0.00722817	0.00152162	2.03e-6
alt_log	ADIPOCYTOKINE_SIGNALING_PATHWAY	kegg_legacy	5e-08	0.0072617	0.00153127	2.11e-6
ggt_log	ECM_RECEPTOR_INTERACTION	kegg_legacy	0.001	0.00729888	0.0015429	2.24e-6
ast_log	VARIANT_MUTATION_CAUSED_ABBERANT_ATXN2_3_TO_MGLUR5_CA2_APOPTOTIC_PATHWAY	kegg_medicus	0.001	0.00776953	0.00164557	2.34e-6
alt_log	REFERENCE_ITGA_B_FAK_RAC_SIGNALING_PATHWAY	kegg_medicus	0.001	0.00714728	0.00151931	2.55e-6
alt_log	VASCULAR_SMOOTH_MUSCLE_CONTRACTION	kegg_legacy	0.001	0.00713672	0.00151984	2.66e-6
ast_log	VEGF_SIGNALING_PATHWAY	kegg_legacy	0.001	0.00766172	0.00163177	2.66e-6
ggt_log	DILATED_CARDIOMYOPATHY	kegg_legacy	0.001	0.00726349	0.00155026	2.8e-6
ggt_log	UV_RESPONSE_DN	hallmark	0.001	0.00718509	0.00153523	2.87e-6
ast_log	MAPK_SIGNALING_PATHWAY	kegg_legacy	0.001	0.00756341	0.00161641	2.88e-6
ast_log	CHEMOKINE_SIGNALING_PATHWAY	kegg_legacy	0.001	0.00768814	0.0016453	2.97e-6
ast_log	PEROXISOME	hallmark	0.001	0.00761709	0.00163202	3.05e-6
ast_log	REFERENCE_PKR_EIF2ALPHA_SIGNALING_PATHWAY	kegg_medicus	5e-08	0.00757172	0.00162257	3.07e-6
ast_log	EPITHELIAL_CELL_SIGNALING_IN_HELICOBACTER_PYLORI_INFECTION	kegg_legacy	0.001	0.00769224	0.00165183	3.21e-6
ggt_log	RETINOL_METABOLISM	kegg_legacy	5e-08	0.00715134	0.00153804	3.33e-6
alt_log	TGF_BETA_SIGNALING	hallmark	0.001	0.00710642	0.00152848	3.33e-6
alt_log	RIG_I_LIKE_RECEPTOR_SIGNALING_PATHWAY	kegg_legacy	5e-08	0.00731647	0.00157728	3.51e-6
ast_log	TOLL_LIKE_RECEPTOR_SIGNALING_PATHWAY	kegg_legacy	0.001	0.0076838	0.0016607	3.71e-6
alt_log	REFERENCE_MITOCHONDRIAL_COMPLEX_UCP1_IN_THERMOGENESIS	kegg_medicus	5e-08	0.00704516	0.00152301	3.73e-6
alt_log	REFERENCE_ELECTRON_TRANSFER_IN_COMPLEX_I	kegg_medicus	5e-08	0.00702857	0.00152416	4e-6
alt_log	VARIANT_MUTATION_CAUSED_ABERRANT_ABETA_TO_ELECTRON_TRANSFER_IN_COMPLEX_I	kegg_medicus	5e-08	0.00702857	0.00152416	4e-6
alt_log	VARIANT_MUTATION_CAUSED_ABERRANT_SNCA_TO_ELECTRON_TRANSFER_IN_COMPLEX_I	kegg_medicus	5e-08	0.00702857	0.00152416	4e-6
alt_log	VARIANT_MUTATION_CAUSED_ABERRANT_TDP43_TO_ELECTRON_TRANSFER_IN_COMPLEX_I	kegg_medicus	5e-08	0.00702857	0.00152416	4e-6
alt_log	VARIANT_MUTATION_INACTIVATED_PINK1_TO_ELECTRON_TRANSFER_IN_COMPLEX_I	kegg_medicus	5e-08	0.00702857	0.00152416	4e-6
alt_log	UV_RESPONSE_DN	hallmark	5e-08	0.00696084	0.00150977	4.02e-6
alt_log	REFERENCE_DYNEIN_RECRUITMENT_TO_THE_KINETOCHORE	kegg_medicus	0.001	0.00705411	0.00153164	4.11e-6
alt_log	REFERENCE_TNF_NFKB_SIGNALING_PATHWAY	kegg_medicus	0.001	0.00720209	0.00156831	4.39e-6
alt_log	SMALL_CELL_LUNG_CANCER	kegg_legacy	5e-08	0.0071222	0.00155163	4.43e-6
alt_log	VARIANT_MUTATION_CAUSED_ABBERANT_ATXN2_3_TO_MGLUR5_CA2_APOPTOTIC_PATHWAY	kegg_medicus	0.001	0.00709733	0.00154733	4.5e-6
ggt_log	SYSTEMIC_LUPUS_ERYTHEMATOSUS	kegg_legacy	5e-08	0.00708681	0.00154536	4.52e-6
alt_log	CYTOSOLIC_DNA_SENSING_PATHWAY	kegg_legacy	5e-08	0.00718783	0.00156859	4.6e-6
alt_log	ARACHIDONIC_ACID_METABOLISM	kegg_legacy	5e-08	0.00695103	0.00151827	4.69e-6
ggt_log	UBIQUITIN_MEDIATED_PROTEOLYSIS	kegg_legacy	0.001	0.00704628	0.00154021	4.77e-6
ast_log	NOD_LIKE_RECEPTOR_SIGNALING_PATHWAY	kegg_legacy	5e-08	0.00763997	0.00167091	4.82e-6
alt_log	REFERENCE_INTRINSIC_APOPTOTIC_PATHWAY	kegg_medicus	5e-08	0.00693464	0.00151836	4.94e-6
ggt_log	REFERENCE_ITGA_B_TALIN_VINCULIN_SIGNALING_PATHWAY	kegg_medicus	0.001	0.00701545	0.00153931	5.18e-6
ggt_log	COLORECTAL_CANCER	kegg_legacy	0.001	0.00703085	0.00154543	5.38e-6
alt_log	KRAS_SIGNALING_UP	hallmark	5e-08	0.00693828	0.00152736	5.56e-6
ggt_log	KRAS_SIGNALING_DN	hallmark	0.001	0.0069423	0.00152868	5.59e-6
ggt_log	ALDOSTERONE_REGULATED_SODIUM_REABSORPTION	kegg_legacy	5e-08	0.00699326	0.00154041	5.63e-6
ggt_log	PEROXISOME	kegg_legacy	5e-08	0.00706613	0.00155885	5.82e-6
alt_log	VARIANT_SCRAPIE_CONFORMATION_PRPSC_TO_MGLUR5_CA2_APOPTOTIC_PATHWAY	kegg_medicus	0.001	0.00695566	0.00153719	6.04e-6
ggt_log	CHOLESTEROL_HOMEOSTASIS	hallmark	5e-08	0.00705272	0.00156094	6.24e-6
ast_log	ENV_FACTOR_METALS_TO_NFKB_SIGNALING_PATHWAY	kegg_medicus	0.001	0.00735951	0.00163115	6.43e-6
alt_log	REFERENCE_COPI_VESICLE_FORMATION	kegg_medicus	5e-08	0.00687702	0.00152447	6.45e-6
alt_log	ALZHEIMERS_DISEASE	kegg_legacy	0.001	0.00685365	0.0015204	6.55e-6
alt_log	VARIANT_MUTATION_CAUSED_ABBERANT_ATXN2_3_TO_MGLUR5_CA2_APOPTOTIC_PATHWAY	kegg_medicus	5e-08	0.00707599	0.00157289	6.84e-6
alt_log	PATHOGEN_HIV_GP120_TO_TNF_NFKB_SIGNALING_PATHWAY	kegg_medicus	0.001	0.00702617	0.0015645	7.09e-6
alt_log	PATHOGEN_HIV_NEF_TO_TNF_NFKB_SIGNALING_PATHWAY	kegg_medicus	0.001	0.00702617	0.0015645	7.09e-6
alt_log	REFERENCE_TLR1_2_4_NFKB_SIGNALING_PATHWAY	kegg_medicus	0.001	0.00705665	0.0015738	7.33e-6
alt_log	REFERENCE_TLR5_NFKB_SIGNALING_PATHWAY	kegg_medicus	0.001	0.00705665	0.0015738	7.33e-6
ast_log	RIG_I_LIKE_RECEPTOR_SIGNALING_PATHWAY	kegg_legacy	0.001	0.00754608	0.00168407	7.44e-6
alt_log	VARIANT_PAX8_PPARG_FUSION_TO_PPARG_MEDIATED_TRANSCRIPTION	kegg_medicus	0.001	0.00673996	0.00150788	7.83e-6
ggt_log	STEROID_HORMONE_BIOSYNTHESIS	kegg_legacy	0.001	0.00708569	0.00158523	7.83e-6
ggt_log	STARCH_AND_SUCROSE_METABOLISM	kegg_legacy	5e-08	0.00688051	0.00154121	8.03e-6
alt_log	ESTROGEN_RESPONSE_LATE	hallmark	0.001	0.00678198	0.00152057	8.19e-6
ggt_log	UV_RESPONSE_DN	hallmark	5e-08	0.00686597	0.00154173	8.45e-6
ast_log	WNT_SIGNALING_PATHWAY	kegg_legacy	0.001	0.0072266	0.00162394	8.59e-6
alt_log	HEME_METABOLISM	hallmark	0.001	0.00676922	0.00152669	9.26e-6
ggt_log	GLYCINE_SERINE_AND_THREONINE_METABOLISM	kegg_legacy	5e-08	0.00685325	0.00154583	9.28e-6
ast_log	FRUCTOSE_AND_MANNOSE_METABOLISM	kegg_legacy	5e-08	0.00720061	0.00162487	9.36e-6
ggt_log	FOCAL_ADHESION	kegg_legacy	5e-08	0.00693738	0.00156584	9.41e-6
alt_log	PATHOGEN_HCMV_US28_TO_GNB_G_PI3K_NFKB_SIGNALING_PATHWAY	kegg_medicus	0.001	0.00693585	0.00156629	9.5e-6
alt_log	REFERENCE_CCR2_GNB_G_PI3K_NFKB_SIGNALING_PATHWAY	kegg_medicus	0.001	0.00693585	0.00156629	9.5e-6
alt_log	PATHOGEN_EBV_LMP1_TO_NFKB_SIGNALING_PATHWAY	kegg_medicus	0.001	0.00693479	0.00156779	9.72e-6
ast_log	REFERENCE_CXCL12_CXCR4_PKC_ERK_SIGNALING_PATHAWAY	kegg_medicus	0.001	0.00717705	0.00162764	1.04e-5
ast_log	REFERENCE_EGF_EGFR_PLCG_ERK_SIGNALING_PATHWAY	kegg_medicus	0.001	0.00717705	0.00162764	1.04e-5
ast_log	VARIANT_MUTATION_ACTIVATED_EGFR_TO_PLCG_ERK_SIGNALING_PATHWAY	kegg_medicus	0.001	0.00717705	0.00162764	1.04e-5
ast_log	UV_RESPONSE_DN	hallmark	0.001	0.00711823	0.00161575	1.06e-5
alt_log	VEGF_SIGNALING_PATHWAY	kegg_legacy	0.001	0.00671827	0.00152534	1.06e-5
ggt_log	REFERENCE_ITGA_B_TALIN_VINCULIN_SIGNALING_PATHWAY	kegg_medicus	5e-08	0.00679444	0.00154353	1.07e-5
ggt_log	TYROSINE_METABOLISM	kegg_legacy	0.001	0.00690236	0.0015694	1.09e-5
ast_log	GLYCOSPHINGOLIPID_BIOSYNTHESIS_GLOBO_SERIES	kegg_legacy	0.001	0.00733223	0.00166768	1.1e-5
ast_log	STEROID_HORMONE_BIOSYNTHESIS	kegg_legacy	0.001	0.00714412	0.0016264	1.12e-5
ast_log	ACUTE_MYELOID_LEUKEMIA	kegg_legacy	0.001	0.00727724	0.00165714	1.13e-5
alt_log	VARIANT_MUTATION_INACTIVATED_SIGMAR1_TO_CA2_APOPTOTIC_PATHWAY	kegg_medicus	0.001	0.00676911	0.00154407	1.17e-5
alt_log	VARIANT_PAX8_PPARG_FUSION_TO_PPARG_MEDIATED_TRANSCRIPTION	kegg_medicus	5e-08	0.00660359	0.00150685	1.17e-5
alt_log	THYROID_CANCER	kegg_legacy	5e-08	0.00660359	0.00150685	1.17e-5
alt_log	REFERENCE_EGF_EGFR_PI3K_NFKB_SIGNALING_PATHWAY	kegg_medicus	0.001	0.006866	0.00156736	1.18e-5
alt_log	PANCREATIC_CANCER	kegg_legacy	5e-08	0.00683461	0.00156157	1.2e-5
alt_log	REFERENCE_MACHR_CA2_APOPTOTIC_PATHWAY	kegg_medicus	0.001	0.00676109	0.00154496	1.21e-5
alt_log	VARIANT_MUTATION_CAUSED_ABERRANT_ABETA_TO_MACHR_CA2_APOPTOTIC_PATHWAY	kegg_medicus	0.001	0.00676109	0.00154496	1.21e-5
alt_log	VARIANT_MUTATION_CAUSED_ABERRANT_ABETA_TO_MGLUR5_CA2_APOPTOTIC_PATHWAY	kegg_medicus	0.001	0.00676109	0.00154496	1.21e-5
alt_log	REFERENCE_ITGA_B_RHOGAP_RHOA_SIGNALING_PATHWAY	kegg_medicus	0.001	0.0066773	0.00152742	1.23e-5
ast_log	REFERENCE_ELECTRON_TRANSFER_IN_COMPLEX_I	kegg_medicus	5e-08	0.0071008	0.00162577	1.26e-5
ast_log	VARIANT_MUTATION_CAUSED_ABERRANT_SNCA_TO_ELECTRON_TRANSFER_IN_COMPLEX_I	kegg_medicus	5e-08	0.0071008	0.00162577	1.26e-5
ast_log	VARIANT_MUTATION_CAUSED_ABERRANT_TDP43_TO_ELECTRON_TRANSFER_IN_COMPLEX_I	kegg_medicus	5e-08	0.0071008	0.00162577	1.26e-5
ast_log	VARIANT_MUTATION_INACTIVATED_PINK1_TO_ELECTRON_TRANSFER_IN_COMPLEX_I	kegg_medicus	5e-08	0.0071008	0.00162577	1.26e-5
ggt_log	VARIANT_OLIGOMERIC_CONFORMATION_PRPC_TO_ANTEROGRADE_AXONAL_TRANSPORT	kegg_medicus	0.001	0.00677634	0.00155206	1.27e-5
ast_log	CHRONIC_MYELOID_LEUKEMIA	kegg_legacy	0.001	0.0070839	0.00162339	1.28e-5
alt_log	PATHOGEN_KSHV_VGPCR_TO_GNB_G_PI3K_JNK_SIGNALING_PATHWAY	kegg_medicus	0.001	0.00668562	0.00153344	1.3e-5
ggt_log	ASCORBATE_AND_ALDARATE_METABOLISM	kegg_legacy	5e-08	0.00672589	0.00154613	1.36e-5
ggt_log	PENTOSE_AND_GLUCURONATE_INTERCONVERSIONS	kegg_legacy	5e-08	0.00672589	0.00154613	1.36e-5
alt_log	INTERFERON_GAMMA_RESPONSE	hallmark	5e-08	0.00663383	0.00152528	1.37e-5
alt_log	PROSTATE_CANCER	kegg_legacy	5e-08	0.00672927	0.00154803	1.38e-5
ast_log	TIGHT_JUNCTION	kegg_legacy	0.001	0.00703674	0.00162366	1.47e-5
alt_log	PATHOGEN_HSV_GD_TO_HVEM_NFKB_SIGNALING_PATHWAY	kegg_medicus	0.001	0.00678038	0.00156669	1.51e-5
alt_log	PATHOGEN_KSHV_K15_TO_TNF_NFKB_SIGNALING_PATHWAY	kegg_medicus	0.001	0.00678038	0.00156669	1.51e-5
alt_log	PATHOGEN_KSHV_VFLIP_TO_NFKB_SIGNALING_PATHWAY	kegg_medicus	0.001	0.00678038	0.00156669	1.51e-5
alt_log	PATHOGEN_KSHV_VFLIP_TO_TNF_NFKB_SIGNALING_PATHWAY	kegg_medicus	0.001	0.00678038	0.00156669	1.51e-5
alt_log	PATHOGEN_SALMONELLA_SOPE_E2_TO_NOD_NFKB_SIGNALING_PATHWAY	kegg_medicus	0.001	0.00678038	0.00156669	1.51e-5
alt_log	REFERENCE_NOD_NFKB_SIGNALING_PATHWAY	kegg_medicus	0.001	0.00678038	0.00156669	1.51e-5
alt_log	REFERENCE_RIG_I_NFKB_SIGNALING_PATHWAY	kegg_medicus	0.001	0.00678038	0.00156669	1.51e-5
alt_log	REFERENCE_TLR3_NFKB_SIGNALING_PATHWAY	kegg_medicus	0.001	0.00678038	0.00156669	1.51e-5
ggt_log	MAPK_SIGNALING_PATHWAY	kegg_legacy	0.001	0.0067065	0.0015513	1.54e-5
ggt_log	ARRHYTHMOGENIC_RIGHT_VENTRICULAR_CARDIOMYOPATHY_ARVC	kegg_legacy	5e-08	0.00667205	0.00154371	1.55e-5
alt_log	MTORC1_SIGNALING	hallmark	0.001	0.00655345	0.00152156	1.65e-5
alt_log	REFERENCE_TELOMERASE_RNA_MATURATION	kegg_medicus	0.001	0.00658936	0.00153187	1.7e-5
ggt_log	HEMATOPOIETIC_CELL_LINEAGE	kegg_legacy	0.001	0.00662903	0.00154232	1.72e-5
ast_log	VARIANT_MUTATION_CAUSED_ABBERANT_ATXN2_3_TO_MGLUR5_CA2_APOPTOTIC_PATHWAY	kegg_medicus	5e-08	0.0071023	0.00165247	1.72e-5
alt_log	REFERENCE_LPA_GNAQ_11_RHOA_SIGNALING_PATHWAY	kegg_medicus	0.001	0.00652354	0.00151927	1.76e-5
ast_log	APOPTOSIS	kegg_legacy	5e-08	0.00711883	0.00167029	2.03e-5
alt_log	REFERENCE_IGF_IGFR_PI3K_NFKB_SIGNALING_PATHWAY	kegg_medicus	0.001	0.00667414	0.00156652	2.04e-5
ast_log	COLORECTAL_CANCER	kegg_legacy	0.001	0.00692401	0.00162812	2.11e-5
ggt_log	PEROXISOME	hallmark	0.001	0.00664375	0.00156222	2.11e-5
alt_log	EPITHELIAL_MESENCHYMAL_TRANSITION	hallmark	0.001	0.00647965	0.00152388	2.12e-5
alt_log	VIRAL_MYOCARDITIS	kegg_legacy	0.001	0.00651672	0.0015347	2.17e-5
alt_log	ENV_FACTOR_METALS_TO_JNK_SIGNALING_PATHWAY	kegg_medicus	0.001	0.0065311	0.00154133	2.26e-5
alt_log	REFERENCE_IRE1A_JNK_SIGNALING_PATHWAY	kegg_medicus	0.001	0.0065311	0.00154133	2.26e-5
alt_log	VARIANT_MUTATION_CAUSED_ABERRANT_ABETA_TO_IRE1A_JNK_SIGNALING_PATHWAY	kegg_medicus	0.001	0.0065311	0.00154133	2.26e-5
ast_log	APOPTOSIS	kegg_legacy	0.001	0.00701479	0.0016558	2.27e-5
ggt_log	LYSOSOME	kegg_legacy	0.001	0.00654468	0.00154722	2.34e-5
alt_log	BILE_ACID_METABOLISM	hallmark	5e-08	0.00654972	0.00155066	2.4e-5
alt_log	ALPHA_LINOLENIC_ACID_METABOLISM	kegg_legacy	5e-08	0.00642375	0.00152261	2.46e-5
alt_log	ETHER_LIPID_METABOLISM	kegg_legacy	5e-08	0.00642375	0.00152261	2.46e-5
alt_log	LINOLEIC_ACID_METABOLISM	kegg_legacy	5e-08	0.00642375	0.00152261	2.46e-5
alt_log	TGF_BETA_SIGNALING	hallmark	5e-08	0.00642355	0.00152656	2.58e-5
ast_log	KRAS_SIGNALING_DN	hallmark	0.001	0.00679729	0.00161607	2.6e-5
alt_log	PATHOGEN_EBV_LMP1_TO_NFKB_SIGNALING_PATHWAY	kegg_medicus	5e-08	0.00657898	0.00156602	2.66e-5
alt_log	PATHOGEN_HCMV_US28_TO_GNB_G_PI3K_NFKB_SIGNALING_PATHWAY	kegg_medicus	5e-08	0.00657898	0.00156602	2.66e-5
alt_log	PATHOGEN_HIV_GP120_TO_TNF_NFKB_SIGNALING_PATHWAY	kegg_medicus	5e-08	0.00657898	0.00156602	2.66e-5
alt_log	PATHOGEN_HIV_NEF_TO_TNF_NFKB_SIGNALING_PATHWAY	kegg_medicus	5e-08	0.00657898	0.00156602	2.66e-5
alt_log	PATHOGEN_HSV_GD_TO_HVEM_NFKB_SIGNALING_PATHWAY	kegg_medicus	5e-08	0.00657898	0.00156602	2.66e-5
alt_log	PATHOGEN_KSHV_K15_TO_TNF_NFKB_SIGNALING_PATHWAY	kegg_medicus	5e-08	0.00657898	0.00156602	2.66e-5
alt_log	PATHOGEN_KSHV_VFLIP_TO_NFKB_SIGNALING_PATHWAY	kegg_medicus	5e-08	0.00657898	0.00156602	2.66e-5
alt_log	PATHOGEN_KSHV_VFLIP_TO_TNF_NFKB_SIGNALING_PATHWAY	kegg_medicus	5e-08	0.00657898	0.00156602	2.66e-5
alt_log	PATHOGEN_SALMONELLA_SOPE_E2_TO_NOD_NFKB_SIGNALING_PATHWAY	kegg_medicus	5e-08	0.00657898	0.00156602	2.66e-5
alt_log	REFERENCE_CCR2_GNB_G_PI3K_NFKB_SIGNALING_PATHWAY	kegg_medicus	5e-08	0.00657898	0.00156602	2.66e-5
alt_log	REFERENCE_CD40_NFKB_SIGNALING_PATHWAY	kegg_medicus	5e-08	0.00657898	0.00156602	2.66e-5
alt_log	REFERENCE_EGF_EGFR_PI3K_NFKB_SIGNALING_PATHWAY	kegg_medicus	5e-08	0.00657898	0.00156602	2.66e-5
alt_log	REFERENCE_IGF_IGFR_PI3K_NFKB_SIGNALING_PATHWAY	kegg_medicus	5e-08	0.00657898	0.00156602	2.66e-5
alt_log	REFERENCE_LIGHT_HVEM_NFKB_SIGNALING_PATHWAY	kegg_medicus	5e-08	0.00657898	0.00156602	2.66e-5
alt_log	REFERENCE_NOD_NFKB_SIGNALING_PATHWAY	kegg_medicus	5e-08	0.00657898	0.00156602	2.66e-5
alt_log	REFERENCE_RIG_I_NFKB_SIGNALING_PATHWAY	kegg_medicus	5e-08	0.00657898	0.00156602	2.66e-5
alt_log	REFERENCE_TLR1_2_4_NFKB_SIGNALING_PATHWAY	kegg_medicus	5e-08	0.00657898	0.00156602	2.66e-5
alt_log	REFERENCE_TLR3_NFKB_SIGNALING_PATHWAY	kegg_medicus	5e-08	0.00657898	0.00156602	2.66e-5
alt_log	REFERENCE_TLR5_NFKB_SIGNALING_PATHWAY	kegg_medicus	5e-08	0.00657898	0.00156602	2.66e-5
alt_log	REFERENCE_TNF_NFKB_SIGNALING_PATHWAY	kegg_medicus	5e-08	0.00657898	0.00156602	2.66e-5
ast_log	COAGULATION	hallmark	0.001	0.00683959	0.0016307	2.74e-5
ggt_log	ALDOSTERONE_REGULATED_SODIUM_REABSORPTION	kegg_legacy	0.001	0.00645282	0.00153849	2.74e-5
ast_log	REFERENCE_STEROID_HORMONE_BIOSYNTHESIS_PROGESTERONE_TO_CORTISOL_CORTISONE	kegg_medicus	0.001	0.00680091	0.00162274	2.78e-5
ggt_log	REFERENCE_ADRB3_UCP1_SIGNALING_PATHWAY	kegg_medicus	0.001	0.00649664	0.00155064	2.79e-5
alt_log	T_CELL_RECEPTOR_SIGNALING_PATHWAY	kegg_legacy	0.001	0.00648741	0.00154935	2.83e-5
ggt_log	ECM_RECEPTOR_INTERACTION	kegg_legacy	5e-08	0.00648484	0.00154984	2.86e-5
alt_log	PATHOGEN_KSHV_VGPCR_TO_GNB_G_PI3K_JNK_SIGNALING_PATHWAY	kegg_medicus	5e-08	0.00635449	0.00152362	3.04e-5
alt_log	REFERENCE_LIGHT_HVEM_NFKB_SIGNALING_PATHWAY	kegg_medicus	0.001	0.00652033	0.00156473	3.09e-5
alt_log	REFERENCE_LPAR_GNB_G_RHO_SIGNALING_PATHWAY	kegg_medicus	0.001	0.00632059	0.00152225	3.29e-5
alt_log	ANGIOGENESIS	hallmark	0.001	0.00627899	0.00151257	3.31e-5
alt_log	VARIANT_MLL_AF4_FUSION_TO_TRANSCRIPTIONAL_ACTIVATION	kegg_medicus	0.001	0.00636337	0.00153439	3.37e-5
alt_log	REFERENCE_ARL8_REGULATED_MICROTUBULE_PLUS_END_DIRECTED_TRANSPORT	kegg_medicus	5e-08	0.00642775	0.00155129	3.42e-5
alt_log	REFERENCE_TNF_JNK_SIGNALING_PATHWAY	kegg_medicus	0.001	0.00635544	0.00153493	3.47e-5
alt_log	REFERENCE_LPA_GNA12_13_RHOA_SIGNALING_PATHWAY	kegg_medicus	0.001	0.00633132	0.0015294	3.48e-5
ast_log	CHOLESTEROL_HOMEOSTASIS	hallmark	0.001	0.00672104	0.00162676	3.6e-5
alt_log	VARIANT_MUTATION_CAUSED_ABERRANT_ABETA_TO_TRANSPORT_OF_CALCIUM	kegg_medicus	0.001	0.00629592	0.00152594	3.69e-5
alt_log	VARIANT_SCRAPIE_CONFORMATION_PRPSC_TO_TRANSPORT_OF_CALCIUM	kegg_medicus	0.001	0.00629592	0.00152594	3.69e-5
alt_log	REFERENCE_COPI_VESICLE_FORMATION	kegg_medicus	0.001	0.00629091	0.00152483	3.7e-5
alt_log	ECM_RECEPTOR_INTERACTION	kegg_legacy	0.001	0.00634014	0.0015369	3.7e-5
alt_log	REFERENCE_IL1_IL1R_JNK_SIGNALING_PATHWAY	kegg_medicus	0.001	0.00630315	0.00152903	3.75e-5
ggt_log	REFERENCE_ADRB3_UCP1_SIGNALING_PATHWAY	kegg_medicus	5e-08	0.00636021	0.00154515	3.85e-5
alt_log	VARIANT_MUTATION_CAUSED_ABERRANT_PSEN1_TO_MGLUR5_CA2_APOPTOTIC_PATHWAY	kegg_medicus	0.001	0.00633689	0.00154038	3.89e-5
alt_log	GRAFT_VERSUS_HOST_DISEASE	kegg_legacy	0.001	0.00625596	0.00152513	4.1e-5
alt_log	PATHOGEN_HCMV_GH_TO_ITGA_B_RHOA_SIGNALING_PATHWAY	kegg_medicus	5e-08	0.00625933	0.00152616	4.11e-5
alt_log	COLORECTAL_CANCER	kegg_legacy	5e-08	0.00621075	0.00151449	4.12e-5
ggt_log	BILE_ACID_METABOLISM	hallmark	0.001	0.00641898	0.0015671	4.2e-5
ggt_log	UBIQUITIN_MEDIATED_PROTEOLYSIS	kegg_legacy	5e-08	0.00630015	0.0015398	4.29e-5
alt_log	HUNTINGTONS_DISEASE	kegg_legacy	0.001	0.00619494	0.00151867	4.52e-5
alt_log	PATHOGEN_HCMV_UL33_TO_GNB_G_RHO_SIGNALING_PATHWAY	kegg_medicus	0.001	0.00622835	0.0015317	4.78e-5
alt_log	REFERENCE_ADRB3_UCP1_SIGNALING_PATHWAY	kegg_medicus	5e-08	0.00614672	0.00151301	4.85e-5
ggt_log	IL2_STAT5_SIGNALING	hallmark	0.001	0.00628573	0.0015492	4.96e-5
ast_log	ENV_FACTOR_METALS_TO_NFKB_SIGNALING_PATHWAY	kegg_medicus	5e-08	0.00665993	0.00164602	5.21e-5
ast_log	VARIANT_EML4_ALK_FUSION_KINASE_TO_PLCG_ERK_SIGNALING_PATHWAY	kegg_medicus	0.001	0.00658235	0.00162967	5.37e-5
alt_log	IL2_STAT5_SIGNALING	hallmark	0.001	0.00610595	0.00151267	5.43e-5
ast_log	TNFA_SIGNALING_VIA_NFKB	hallmark	0.001	0.00650232	0.00161554	5.7e-5
alt_log	REFERENCE_ITGA_B_FAK_RAC_SIGNALING_PATHWAY	kegg_medicus	5e-08	0.00612858	0.00152488	5.84e-5
alt_log	REFERENCE_ITGA_B_RHOG_RAC_SIGNALING_PATHWAY	kegg_medicus	5e-08	0.00612858	0.00152488	5.84e-5
ggt_log	VARIANT_MUTATION_CAUSED_ABERRANT_PSEN1_TO_ANTEROGRADE_AXONAL_TRANSPORT	kegg_medicus	0.001	0.00621334	0.00154948	6.07e-5
alt_log	TYPE_I_DIABETES_MELLITUS	kegg_legacy	0.001	0.00613331	0.00153044	6.14e-5
ast_log	BILE_ACID_METABOLISM	hallmark	0.001	0.00650956	0.00162607	6.25e-5
alt_log	REFERENCE_CD40_NFKB_SIGNALING_PATHWAY	kegg_medicus	0.001	0.00624549	0.00156077	6.29e-5
ast_log	ERBB_SIGNALING_PATHWAY	kegg_legacy	0.001	0.00653943	0.00163488	6.34e-5
alt_log	REFERENCE_MITOCHONDRIAL_COMPLEX_UCP1_IN_THERMOGENESIS	kegg_medicus	0.001	0.0060756	0.00151901	6.34e-5
ggt_log	ABC_TRANSPORTERS	kegg_legacy	5e-08	0.00617062	0.00154421	6.44e-5
alt_log	ACUTE_MYELOID_LEUKEMIA	kegg_legacy	0.001	0.00628517	0.00157312	6.46e-5
ggt_log	XENOBIOTIC_METABOLISM	hallmark	0.001	0.00617623	0.00154636	6.5e-5
alt_log	VARIANT_MUTATION_ACTIVATED_CACNA1D_H_TO_ANGIOTENSIN_ALDOSTERONE_SIGNALING_PATHWAY	kegg_medicus	0.001	0.00612635	0.00153465	6.55e-5
alt_log	VARIANT_MUTATION_ACTIVATED_KCNJ5_TO_ANGIOTENSIN_ALDOSTERONE_SIGNALING_PATHWAY	kegg_medicus	0.001	0.00612635	0.00153465	6.55e-5
alt_log	VARIANT_MUTATION_INACTIVATED_ATP1A1_TO_ANGIOTENSIN_ALDOSTERONE_SIGNALING_PATHWAY	kegg_medicus	0.001	0.00612635	0.00153465	6.55e-5
alt_log	G2M_CHECKPOINT	hallmark	0.001	0.00609061	0.00152591	6.57e-5
alt_log	PI3K_AKT_MTOR_SIGNALING	hallmark	0.001	0.00606382	0.00151996	6.62e-5
ggt_log	PENTOSE_PHOSPHATE_PATHWAY	kegg_legacy	5e-08	0.00621182	0.00155766	6.67e-5
ast_log	THYROID_CANCER	kegg_legacy	0.001	0.00643993	0.00161491	6.67e-5
ast_log	VARIANT_MLL_AF4_FUSION_TO_TRANSCRIPTIONAL_ACTIVATION	kegg_medicus	0.001	0.0066342	0.00166403	6.7e-5
alt_log	REFERENCE_ADRB3_UCP1_SIGNALING_PATHWAY	kegg_medicus	0.001	0.00605926	0.0015221	6.87e-5
ast_log	TOLL_LIKE_RECEPTOR_SIGNALING_PATHWAY	kegg_legacy	5e-08	0.00659132	0.00165591	6.88e-5
alt_log	REFERENCE_ANGIOTENSIN_ALDOSTERONE_SIGNALING_PATHWAY	kegg_medicus	0.001	0.00604275	0.00151924	6.97e-5
ggt_log	EPITHELIAL_MESENCHYMAL_TRANSITION	hallmark	0.001	0.00611314	0.00154075	7.26e-5
alt_log	PATHOGEN_SHIGELLA_IPGB1_TO_ITGA_B_RHOG_RAC_SIGNALING_PATHWAY	kegg_medicus	0.001	0.00605954	0.00152844	7.36e-5
ggt_log	COAGULATION	hallmark	0.001	0.00615146	0.00155206	7.39e-5
alt_log	PROSTATE_CANCER	kegg_legacy	0.001	0.00617565	0.00156206	7.7e-5
alt_log	CHEMOKINE_SIGNALING_PATHWAY	kegg_legacy	5e-08	0.00614247	0.00155426	7.75e-5
alt_log	VASCULAR_SMOOTH_MUSCLE_CONTRACTION	kegg_legacy	5e-08	0.00599456	0.00151736	7.8e-5
ggt_log	RETINOL_METABOLISM	kegg_legacy	0.001	0.00613134	0.00155367	7.94e-5
ast_log	PROTEASOME	kegg_legacy	0.001	0.00639256	0.00162052	7.99e-5
ggt_log	ADIPOGENESIS	hallmark	0.001	0.00606095	0.00153711	8.05e-5
alt_log	VARIANT_MUTATION_INACTIVATED_ATP2B3_TO_ANGIOTENSIN_ALDOSTERONE_SIGNALING_PATHWAY	kegg_medicus	0.001	0.00598042	0.00151953	8.3e-5
ggt_log	TYPE_II_DIABETES_MELLITUS	kegg_legacy	0.001	0.00611785	0.00155698	8.52e-5
ggt_log	METABOLISM_OF_XENOBIOTICS_BY_CYTOCHROME_P450	kegg_legacy	5e-08	0.00605488	0.00154258	8.6700000000000007e-05
ast_log	REFERENCE_TLR1_2_4_NFKB_SIGNALING_PATHWAY	kegg_medicus	5e-08	0.00657166	0.00167511	8.74e-5
ast_log	REFERENCE_TLR5_NFKB_SIGNALING_PATHWAY	kegg_medicus	5e-08	0.00657166	0.00167511	8.74e-5
ast_log	REFERENCE_TNF_NFKB_SIGNALING_PATHWAY	kegg_medicus	5e-08	0.00657166	0.00167511	8.74e-5
ast_log	RIG_I_LIKE_RECEPTOR_SIGNALING_PATHWAY	kegg_legacy	5e-08	0.00657166	0.00167511	8.74e-5
alt_log	REFERENCE_E2_ER_RAS_ERK_SIGNALING_PATHWAY	kegg_medicus	0.001	0.00604656	0.00154155	8.77e-5
ast_log	UV_RESPONSE_DN	hallmark	5e-08	0.00637031	0.00162429	8.79e-5
alt_log	CHRONIC_MYELOID_LEUKEMIA	kegg_legacy	5e-08	0.00599748	0.00153027	8.89e-5
ggt_log	E2F_TARGETS	hallmark	0.001	0.00605487	0.00155159	9.53e-5
alt_log	FC_EPSILON_RI_SIGNALING_PATHWAY	kegg_legacy	5e-08	0.00594708	0.00152508	9.64e-5
ast_log	E2F_TARGETS	hallmark	0.001	0.00636478	0.00163261	9.68e-5
alt_log	PEROXISOME	hallmark	0.001	0.00593944	0.00152483	9.82e-5
ggt_log	PRIMARY_BILE_ACID_BIOSYNTHESIS	kegg_legacy	0.001	0.00603068	0.00154863	9.85e-5
ast_log	PRION_DISEASES	kegg_legacy	0.001	0.00634715	0.00163034	9.9e-5
ast_log	INTERFERON_GAMMA_RESPONSE	hallmark	0.001	0.00629017	0.00161705	1e-4
alt_log	REFERENCE_MGLUR5_CA2_APOPTOTIC_PATHWAY	kegg_medicus	0.001	0.00599123	0.00154062	1.01e-4
ast_log	VARIANT_DELETED_DMD_TO_DYSTROPHIN_ASSOCIATED_PROTEIN_COMPLEX	kegg_medicus	0.001	0.00635372	0.00163532	1.02e-4
ast_log	PATHOGEN_HCMV_UL33_TO_GNB_G_RHO_SIGNALING_PATHWAY	kegg_medicus	0.001	0.00632538	0.00162928	1.03e-4
ast_log	ADHERENS_JUNCTION	kegg_legacy	0.001	0.00626045	0.00161448	1.05e-4
alt_log	NEUROTROPHIN_SIGNALING_PATHWAY	kegg_legacy	5e-08	0.00598626	0.0015439	1.06e-4
alt_log	PROTEIN_SECRETION	hallmark	0.001	0.00590167	0.00152392	1.08e-4
ast_log	REFERENCE_MITOCHONDRIAL_COMPLEX_UCP1_IN_THERMOGENESIS	kegg_medicus	0.001	0.00632893	0.00163443	1.08e-4
alt_log	OTHER_GLYCAN_DEGRADATION	kegg_legacy	0.001	0.00589615	0.00152291	1.08e-4
alt_log	REFERENCE_ACH_CHRN_RAS_ERK_SIGNALING_PATHWAY	kegg_medicus	0.001	0.00596386	0.00154125	1.09e-4
alt_log	REFERENCE_MLK_JNK_SIGNALING_PATHWAY	kegg_medicus	0.001	0.00599322	0.00154929	1.1e-4
ggt_log	ADIPOGENESIS	hallmark	5e-08	0.00598195	0.00154641	1.1e-4
ast_log	EPITHELIAL_CELL_SIGNALING_IN_HELICOBACTER_PYLORI_INFECTION	kegg_legacy	5e-08	0.00633641	0.00163817	1.1e-4
alt_log	NEUROACTIVE_LIGAND_RECEPTOR_INTERACTION	kegg_legacy	0.001	0.00592272	0.00153313	1.12e-4
alt_log	RNA_DEGRADATION	kegg_legacy	0.001	0.00587338	0.0015219	1.14e-4
ast_log	MAPK_SIGNALING_PATHWAY	kegg_legacy	5e-08	0.00623588	0.00161682	1.15e-4
ast_log	OTHER_GLYCAN_DEGRADATION	kegg_legacy	0.001	0.00628951	0.001631	1.15e-4
ggt_log	PROTEIN_SECRETION	hallmark	0.001	0.00595379	0.00154451	1.16e-4
ast_log	APOPTOSIS	hallmark	0.001	0.00627067	0.00162727	1.16e-4
alt_log	LINOLEIC_ACID_METABOLISM	kegg_legacy	0.001	0.00584867	0.00151788	1.17e-4
ggt_log	LYSOSOME	kegg_legacy	5e-08	0.00594976	0.00154692	1.2e-4
ggt_log	METABOLISM_OF_XENOBIOTICS_BY_CYTOCHROME_P450	kegg_legacy	0.001	0.0060236	0.00156908	1.24e-4
ggt_log	PORPHYRIN_AND_CHLOROPHYLL_METABOLISM	kegg_legacy	5e-08	0.00592155	0.00154268	1.24e-4
alt_log	LONG_TERM_DEPRESSION	kegg_legacy	5e-08	0.00583414	0.00151998	1.24e-4
ast_log	ENDOMETRIAL_CANCER	kegg_legacy	0.001	0.00625104	0.00162948	1.25e-4
ggt_log	REFERENCE_AHR_SIGNALING_PATHWAY	kegg_medicus	0.001	0.00593885	0.00154816	1.25e-4
alt_log	AUTOIMMUNE_THYROID_DISEASE	kegg_legacy	0.001	0.0058526	0.00152771	1.28e-4
ggt_log	ARGININE_AND_PROLINE_METABOLISM	kegg_legacy	5e-08	0.00591488	0.00154438	1.28e-4
ast_log	PENTOSE_PHOSPHATE_PATHWAY	kegg_legacy	0.001	0.0063216	0.00165082	1.28e-4
ggt_log	REFERENCE_BILE_ACID_BIOSYNTHESIS	kegg_medicus	0.001	0.00591976	0.00154917	1.33e-4
alt_log	REFERENCE_ITGA_B_RHOGEF_RHOA_SIGNALING_PATHWAY	kegg_medicus	5e-08	0.0058325	0.00152671	1.33e-4
alt_log	CALCIUM_SIGNALING_PATHWAY	kegg_legacy	0.001	0.00599955	0.00157662	1.42e-4
ast_log	RETINOL_METABOLISM	kegg_legacy	0.001	0.00629827	0.00165719	1.44e-4
ggt_log	UV_RESPONSE_UP	hallmark	0.001	0.00592182	0.00155882	1.45e-4
alt_log	ARACHIDONIC_ACID_METABOLISM	kegg_legacy	0.001	0.00577609	0.00152184	1.47e-4
ggt_log	THYROID_CANCER	kegg_legacy	0.001	0.0058308	0.00154474	1.6e-4
alt_log	PI3K_AKT_MTOR_SIGNALING	hallmark	5e-08	0.00581629	0.00154133	1.61e-4
ggt_log	XENOBIOTIC_METABOLISM	hallmark	5e-08	0.0058354	0.0015468	1.62e-4
alt_log	REFERENCE_INTRINSIC_APOPTOTIC_PATHWAY	kegg_medicus	0.001	0.00577114	0.00153	1.62e-4
ggt_log	DRUG_METABOLISM_CYTOCHROME_P450	kegg_legacy	5e-08	0.00580583	0.00154048	1.64e-4
alt_log	ANTIGEN_PROCESSING_AND_PRESENTATION	kegg_legacy	0.001	0.00576583	0.00153161	1.67e-4
ast_log	REFERENCE_ADRB3_UCP1_SIGNALING_PATHWAY	kegg_medicus	5e-08	0.00605185	0.0016118	1.74e-4
ast_log	BIOSYNTHESIS_OF_UNSATURATED_FATTY_ACIDS	kegg_legacy	0.001	0.00613414	0.00163418	1.74e-4
alt_log	VEGF_SIGNALING_PATHWAY	kegg_legacy	5e-08	0.00572866	0.00152738	1.76e-4
alt_log	REFERENCE_IL1_IL1R_JNK_SIGNALING_PATHWAY	kegg_medicus	5e-08	0.00572585	0.00153144	1.85e-4
alt_log	REFERENCE_ARL8_REGULATED_MICROTUBULE_PLUS_END_DIRECTED_TRANSPORT	kegg_medicus	0.001	0.00576703	0.00154491	1.89e-4
alt_log	CELL_ADHESION_MOLECULES_CAMS	kegg_legacy	0.001	0.00568926	0.00152612	1.93e-4
ast_log	ABC_TRANSPORTERS	kegg_legacy	0.001	0.00607373	0.00162929	1.93e-4
alt_log	ENV_FACTOR_PARAQUAT_TO_FAS_JNK_SIGNALING_PATHWAY	kegg_medicus	0.001	0.00572263	0.00153707	1.97e-4
alt_log	PATHOGEN_HIV_VPR_TAT_TO_TNF_JNK_SIGNALING_PATHWAY	kegg_medicus	0.001	0.00572263	0.00153707	1.97e-4
alt_log	PATHOGEN_HTLV_1_TAX_TO_TNF_JNK_SIGNALING_PATHWAY	kegg_medicus	0.001	0.00572263	0.00153707	1.97e-4
alt_log	REFERENCE_FAS_JNK_SIGNALING_PATHWAY	kegg_medicus	0.001	0.00572263	0.00153707	1.97e-4
alt_log	VARIANT_MUTATION_INACTIVATED_DJ1_TO_FAS_JNK_SIGNALING_PATWHAY	kegg_medicus	0.001	0.00572263	0.00153707	1.97e-4
ast_log	REFERENCE_STEROID_HORMONE_BIOSYNTHESIS_PROGESTERONE_TO_CORTISOL_CORTISONE	kegg_medicus	5e-08	0.00602075	0.00161951	2.01e-4
ggt_log	COMPLEMENT	hallmark	5e-08	0.00575254	0.00154895	2.04e-4
alt_log	GNRH_SIGNALING_PATHWAY	kegg_legacy	5e-08	0.00565518	0.0015232	2.05e-4
alt_log	REFERENCE_TLR2_4_MAPK_SIGNALING_PATHWAY	kegg_medicus	0.001	0.00569555	0.0015344	2.06e-4
alt_log	ALLOGRAFT_REJECTION	kegg_legacy	0.001	0.0056636	0.00152781	2.1e-4
alt_log	PATHOGEN_EBV_BARF1_TO_INTRINSIC_APOPTOTIC_PATHWAY	kegg_medicus	5e-08	0.00564903	0.00152639	2.15e-4
alt_log	REFERENCE_NUCLEAR_INITIATED_ESTROGEN_SIGNALING_PATHWAY	kegg_medicus	5e-08	0.00564903	0.00152639	2.15e-4
alt_log	VARIANT_BCL2_OVEREXPRESSION_TO_INTRINSIC_APOPTOTIC_PATHWAY	kegg_medicus	5e-08	0.00564903	0.00152639	2.15e-4
alt_log	VARIANT_MUTATION_CAUSED_ABERRANT_SOD1_TO_INTRINSIC_APOPTOTIC_PATHWAY	kegg_medicus	5e-08	0.00564903	0.00152639	2.15e-4
ggt_log	HEME_METABOLISM	hallmark	0.001	0.00574274	0.00155338	2.18e-4
ast_log	PATHOGEN_HBV_LHBS_TO_PKC_ERK_SIGNALING_PATHWAY	kegg_medicus	0.001	0.00601061	0.00162638	2.19e-4
ast_log	INTERFERON_ALPHA_RESPONSE	hallmark	0.001	0.00597474	0.00161778	2.22e-4
alt_log	REFERENCE_PRNP_PI3K_NOX2_SIGNALING_PATHWAY	kegg_medicus	0.001	0.00562788	0.00152451	2.23e-4
alt_log	REFERENCE_MACHR_CA2_APOPTOTIC_PATHWAY	kegg_medicus	5e-08	0.00565558	0.00153351	2.26e-4
alt_log	REFERENCE_MGLUR5_CA2_APOPTOTIC_PATHWAY	kegg_medicus	5e-08	0.00565558	0.00153351	2.26e-4
alt_log	REFERENCE_VGCC_CA2_APOPTOTIC_PATHWAY	kegg_medicus	5e-08	0.00565558	0.00153351	2.26e-4
alt_log	VARIANT_MUTATION_CAUSED_ABERRANT_ABETA_TO_MACHR_CA2_APOPTOTIC_PATHWAY	kegg_medicus	5e-08	0.00565558	0.00153351	2.26e-4
alt_log	VARIANT_MUTATION_CAUSED_ABERRANT_ABETA_TO_MGLUR5_CA2_APOPTOTIC_PATHWAY	kegg_medicus	5e-08	0.00565558	0.00153351	2.26e-4
alt_log	VARIANT_MUTATION_CAUSED_ABERRANT_ABETA_TO_TRANSPORT_OF_CALCIUM	kegg_medicus	5e-08	0.00565558	0.00153351	2.26e-4
alt_log	VARIANT_MUTATION_CAUSED_ABERRANT_ABETA_TO_VGCC_CA2_APOPTOTIC_PATHWAY_N01004	kegg_medicus	5e-08	0.00565558	0.00153351	2.26e-4
alt_log	VARIANT_MUTATION_CAUSED_ABERRANT_HTT_TO_MGLUR5_CA2_APOPTOTIC_PATHWAY	kegg_medicus	5e-08	0.00565558	0.00153351	2.26e-4
alt_log	VARIANT_MUTATION_CAUSED_ABERRANT_PSEN1_TO_MGLUR5_CA2_APOPTOTIC_PATHWAY	kegg_medicus	5e-08	0.00565558	0.00153351	2.26e-4
alt_log	VARIANT_MUTATION_CAUSED_ABERRANT_PSEN_TO_MGLUR5_CA2_APOPTOTIC_PATHWAY	kegg_medicus	5e-08	0.00565558	0.00153351	2.26e-4
alt_log	VARIANT_MUTATION_CAUSED_ABERRANT_SNCA_TO_VGCC_CA2_APOPTOTIC_PATHWAY	kegg_medicus	5e-08	0.00565558	0.00153351	2.26e-4
alt_log	VARIANT_MUTATION_INACTIVATED_SIGMAR1_TO_CA2_APOPTOTIC_PATHWAY	kegg_medicus	5e-08	0.00565558	0.00153351	2.26e-4
alt_log	VARIANT_SCRAPIE_CONFORMATION_PRPSC_TO_MGLUR5_CA2_APOPTOTIC_PATHWAY	kegg_medicus	5e-08	0.00565558	0.00153351	2.26e-4
alt_log	VARIANT_SCRAPIE_CONFORMATION_PRPSC_TO_TRANSPORT_OF_CALCIUM	kegg_medicus	5e-08	0.00565558	0.00153351	2.26e-4
ggt_log	KRAS_SIGNALING_UP	hallmark	0.001	0.00570082	0.00154621	2.27e-4
ggt_log	STARCH_AND_SUCROSE_METABOLISM	kegg_legacy	0.001	0.0056732	0.0015426	2.35e-4
alt_log	REFERENCE_MGLUR1_TRPC3_SIGNALING_PATHWAY	kegg_medicus	0.001	0.00561379	0.00152786	2.39e-4
ggt_log	UV_RESPONSE_UP	hallmark	5e-08	0.0056931	0.00154964	2.39e-4
alt_log	NATURAL_KILLER_CELL_MEDIATED_CYTOTOXICITY	kegg_legacy	0.001	0.00558629	0.00152123	2.4e-4
alt_log	REFERENCE_LYSOSOMAL_CA2_RELEASE	kegg_medicus	0.001	0.00558833	0.001522	2.41e-4
ast_log	REFERENCE_ELECTRON_TRANSFER_IN_COMPLEX_I	kegg_medicus	0.001	0.00596045	0.00162507	2.45e-4
ast_log	VARIANT_MUTATION_CAUSED_ABERRANT_SNCA_TO_ELECTRON_TRANSFER_IN_COMPLEX_I	kegg_medicus	0.001	0.00596045	0.00162507	2.45e-4
ast_log	VARIANT_MUTATION_INACTIVATED_PINK1_TO_ELECTRON_TRANSFER_IN_COMPLEX_I	kegg_medicus	0.001	0.00596045	0.00162507	2.45e-4
alt_log	VARIANT_MUTATION_CAUSED_ABERRANT_SNCA_TO_VGCC_CA2_APOPTOTIC_PATHWAY	kegg_medicus	0.001	0.00564541	0.00154053	2.48e-4
ast_log	CHRONIC_MYELOID_LEUKEMIA	kegg_legacy	5e-08	0.00598638	0.0016349	2.51e-4
ast_log	VARIANT_MLL_AF4_FUSION_TO_TRANSCRIPTIONAL_ACTIVATION	kegg_medicus	5e-08	0.00597733	0.00163245	2.51e-4
ast_log	CELL_ADHESION_MOLECULES_CAMS	kegg_legacy	0.001	0.00591514	0.0016167	2.53e-4
ast_log	THYROID_CANCER	kegg_legacy	5e-08	0.00589715	0.00161322	2.57e-4
ast_log	REFERENCE_TNF_NFKB_SIGNALING_PATHWAY	kegg_medicus	0.001	0.00615503	0.00168455	2.58e-4
ast_log	REFERENCE_LPAR_GNB_G_RHO_SIGNALING_PATHWAY	kegg_medicus	0.001	0.0059932	0.00164184	2.62e-4
ggt_log	PHENYLALANINE_METABOLISM	kegg_legacy	0.001	0.0056224	0.00154132	2.65e-4
ast_log	VIRAL_MYOCARDITIS	kegg_legacy	0.001	0.00588846	0.00161762	2.72e-4
ggt_log	APICAL_JUNCTION	hallmark	0.001	0.00566099	0.00155568	2.74e-4
ast_log	XENOBIOTIC_METABOLISM	hallmark	5e-08	0.00598015	0.00164435	2.76e-4
ggt_log	ALANINE_ASPARTATE_AND_GLUTAMATE_METABOLISM	kegg_legacy	5e-08	0.00571031	0.00157042	2.77e-4
ggt_log	KRAS_SIGNALING_UP	hallmark	5e-08	0.00562931	0.00154862	2.78e-4
alt_log	REFERENCE_REGULATION_OF_GF_RTK_RAS_ERK_SIGNALING_PTP	kegg_medicus	0.001	0.00554183	0.00152504	2.79e-4
ast_log	SMALL_CELL_LUNG_CANCER	kegg_legacy	0.001	0.00619269	0.00170494	2.81e-4
ast_log	PANCREATIC_CANCER	kegg_legacy	5e-08	0.00604215	0.00166479	2.84e-4
ast_log	PRIMARY_IMMUNODEFICIENCY	kegg_legacy	5e-08	0.00585779	0.00161409	2.84e-4
ast_log	REFERENCE_TLR1_2_4_NFKB_SIGNALING_PATHWAY	kegg_medicus	0.001	0.0061706	0.00170232	2.89e-4
ggt_log	ABC_TRANSPORTERS	kegg_legacy	0.001	0.0056075	0.00154701	2.89e-4
ast_log	CYTOSOLIC_DNA_SENSING_PATHWAY	kegg_legacy	0.001	0.00607296	0.00167603	2.91e-4
ast_log	REFERENCE_TLR5_NFKB_SIGNALING_PATHWAY	kegg_medicus	0.001	0.00614661	0.00169882	2.97e-4
ggt_log	INSULIN_SIGNALING_PATHWAY	kegg_legacy	0.001	0.00557945	0.00154578	3.07e-4
alt_log	B_CELL_RECEPTOR_SIGNALING_PATHWAY	kegg_legacy	0.001	0.00554663	0.00153893	3.13e-4
ggt_log	REFERENCE_HIF_1_SIGNALING_PATHWAY	kegg_medicus	5e-08	0.00552717	0.00153702	3.23e-4
ggt_log	VARIANT_LOSS_OF_VHL_TO_HIF_1_SIGNALING_PATHWAY	kegg_medicus	5e-08	0.00552717	0.00153702	3.23e-4
ast_log	GLIOMA	kegg_legacy	0.001	0.00583643	0.00162533	3.3e-4
alt_log	REFERENCE_GLUTATHIONE_BIOSYNTHESIS	kegg_medicus	0.001	0.00549159	0.00153096	3.35e-4
ggt_log	G2M_CHECKPOINT	hallmark	0.001	0.00554769	0.00154676	3.35e-4
alt_log	THYROID_CANCER	kegg_legacy	0.001	0.00543194	0.00151669	3.42e-4
ast_log	REFERENCE_TLR2_4_MAPK_SIGNALING_PATHWAY	kegg_medicus	0.001	0.00590143	0.00164783	3.42e-4
alt_log	OXIDATIVE_PHOSPHORYLATION	kegg_legacy	0.001	0.00542751	0.00151647	3.45e-4
ast_log	T_CELL_RECEPTOR_SIGNALING_PATHWAY	kegg_legacy	5e-08	0.00594149	0.00166109	3.48e-4
ast_log	ECM_RECEPTOR_INTERACTION	kegg_legacy	0.001	0.00589841	0.00164918	3.48e-4
ggt_log	ESTROGEN_RESPONSE_LATE	hallmark	0.001	0.00552334	0.00154432	3.48e-4
alt_log	INFLAMMATORY_RESPONSE	hallmark	0.001	0.00550296	0.00153933	3.5e-4
ast_log	LEUKOCYTE_TRANSENDOTHELIAL_MIGRATION	kegg_legacy	0.001	0.00579793	0.00162327	3.55e-4
alt_log	PANCREAS_BETA_CELLS	hallmark	5e-08	-0.00545315	0.00152819	3.59e-4
ggt_log	MAPK_SIGNALING_PATHWAY	kegg_legacy	5e-08	0.00555223	0.0015568	3.62e-4
ast_log	TGF_BETA_SIGNALING_PATHWAY	kegg_legacy	0.001	0.00577655	0.00162107	3.66e-4
alt_log	DNA_REPAIR	hallmark	0.001	0.00553688	0.00155558	3.72e-4
ast_log	ABC_TRANSPORTERS	kegg_legacy	5e-08	0.00579416	0.00162823	3.73e-4
ast_log	REFERENCE_MITOCHONDRIAL_COMPLEX_UCP1_IN_THERMOGENESIS	kegg_medicus	5e-08	0.00580418	0.00163168	3.75e-4
ast_log	EPITHELIAL_MESENCHYMAL_TRANSITION	hallmark	0.001	0.00580023	0.00163184	3.79e-4
ast_log	LONG_TERM_POTENTIATION	kegg_legacy	0.001	0.0057783	0.00162712	3.83e-4
ast_log	TNFA_SIGNALING_VIA_NFKB	hallmark	5e-08	0.00574508	0.00161934	3.89e-4
ast_log	KRAS_SIGNALING_UP	hallmark	0.001	0.00574323	0.00162099	3.96e-4
ast_log	CYTOSOLIC_DNA_SENSING_PATHWAY	kegg_legacy	5e-08	0.00590819	0.00166852	3.99e-4
ggt_log	REFERENCE_AHR_SIGNALING_PATHWAY	kegg_medicus	5e-08	0.0054355	0.00154205	4.24e-4
ast_log	ADIPOCYTOKINE_SIGNALING_PATHWAY	kegg_legacy	5e-08	0.0057172	0.00162365	4.3e-4
ast_log	NON_SMALL_CELL_LUNG_CANCER	kegg_legacy	0.001	0.00573472	0.00162953	4.33e-4
ast_log	REFERENCE_CXCR_GNB_G_ERK_SIGNALING_PATHWAY	kegg_medicus	0.001	0.00578055	0.00164404	4.38e-4
ast_log	INTESTINAL_IMMUNE_NETWORK_FOR_IGA_PRODUCTION	kegg_legacy	0.001	0.00569464	0.00162286	4.5e-4
ast_log	COAGULATION	hallmark	5e-08	0.00571995	0.00163173	4.56e-4
ast_log	GRAFT_VERSUS_HOST_DISEASE	kegg_legacy	5e-08	0.00566031	0.00161512	4.57e-4
ast_log	GRAFT_VERSUS_HOST_DISEASE	kegg_legacy	0.001	0.00565711	0.00161595	4.64e-4
ggt_log	REFERENCE_FGF_FGFR_PI3K_SIGNALING_PATHWAY	kegg_medicus	5e-08	0.00545886	0.00156061	4.69e-4
ggt_log	REFERENCE_FGF_FGFR_RAS_ERK_SIGNALING_PATHWAY	kegg_medicus	5e-08	0.00545886	0.00156061	4.69e-4
ast_log	VARIANT_MUTATION_CAUSED_ABERRANT_TDP43_TO_ELECTRON_TRANSFER_IN_COMPLEX_I	kegg_medicus	0.001	0.00566358	0.00162152	4.78e-4
ggt_log	INSULIN_SIGNALING_PATHWAY	kegg_legacy	5e-08	0.00546371	0.00156907	4.98e-4
alt_log	INTERFERON_ALPHA_RESPONSE	hallmark	0.001	0.00526913	0.00151437	5.03e-4
ast_log	KRAS_SIGNALING_UP	hallmark	5e-08	0.00563707	0.00162095	5.06e-4
ast_log	SPLICEOSOME	kegg_legacy	0.001	0.00563166	0.00162177	5.16e-4
alt_log	ENV_FACTOR_METALS_TO_JNK_SIGNALING_PATHWAY	kegg_medicus	5e-08	0.00534108	0.0015386	5.18e-4
alt_log	REFERENCE_IRE1A_JNK_SIGNALING_PATHWAY	kegg_medicus	5e-08	0.00534108	0.0015386	5.18e-4
alt_log	REFERENCE_MLK_JNK_SIGNALING_PATHWAY	kegg_medicus	5e-08	0.00534108	0.0015386	5.18e-4
alt_log	REFERENCE_TLR2_4_MAPK_SIGNALING_PATHWAY	kegg_medicus	5e-08	0.00534108	0.0015386	5.18e-4
alt_log	REFERENCE_TNF_JNK_SIGNALING_PATHWAY	kegg_medicus	5e-08	0.00534108	0.0015386	5.18e-4
alt_log	VARIANT_MUTATION_CAUSED_ABERRANT_ABETA_TO_IRE1A_JNK_SIGNALING_PATHWAY	kegg_medicus	5e-08	0.00534108	0.0015386	5.18e-4
alt_log	VARIANT_MUTATION_CAUSED_ABERRANT_HTT_TO_TNF_JNK_SIGNALING_PATHWAY	kegg_medicus	5e-08	0.00534108	0.0015386	5.18e-4
alt_log	MYOGENESIS	hallmark	0.001	0.00533245	0.00153685	5.21e-4
ast_log	REFERENCE_CCR2_GNB_G_PI3K_NFKB_SIGNALING_PATHWAY	kegg_medicus	0.001	0.00586848	0.00169226	5.25e-4
ast_log	PHOSPHATIDYLINOSITOL_SIGNALING_SYSTEM	kegg_legacy	0.001	0.00562046	0.00162287	5.34e-4
ggt_log	ALANINE_ASPARTATE_AND_GLUTAMATE_METABOLISM	kegg_legacy	0.001	0.0054083	0.00156478	5.48e-4
alt_log	INTERFERON_ALPHA_RESPONSE	hallmark	5e-08	0.00528536	0.00153132	5.58e-4
ast_log	ASTHMA	kegg_legacy	0.001	0.00557608	0.0016165	5.62e-4
ast_log	OTHER_GLYCAN_DEGRADATION	kegg_legacy	5e-08	0.00563137	0.00163257	5.62e-4
ggt_log	GLYCOLYSIS_GLUCONEOGENESIS	kegg_legacy	0.001	0.00563491	0.00163436	5.65e-4
ggt_log	ENDOMETRIAL_CANCER	kegg_legacy	0.001	0.00536327	0.00155682	5.71e-4
ggt_log	CHEMOKINE_SIGNALING_PATHWAY	kegg_legacy	0.001	0.00532807	0.00154764	5.76e-4
ast_log	REFERENCE_ACH_CHRN_RAS_ERK_SIGNALING_PATHWAY	kegg_medicus	5e-08	0.0055761	0.00162259	5.89e-4
ast_log	REFERENCE_E2_ER_RAS_ERK_SIGNALING_PATHWAY	kegg_medicus	5e-08	0.0055761	0.00162259	5.89e-4
ast_log	MYC_TARGETS_V1	hallmark	0.001	0.00557303	0.00162603	6.09e-4
alt_log	NOTCH_SIGNALING	hallmark	0.001	0.00539415	0.00157411	6.11e-4
alt_log	APOPTOSIS	hallmark	5e-08	0.00519663	0.00152161	6.37e-4
ast_log	REFERENCE_E2_ER_RAS_ERK_SIGNALING_PATHWAY	kegg_medicus	0.001	0.00554398	0.00162403	6.41e-4
alt_log	WNT_SIGNALING_PATHWAY	kegg_legacy	5e-08	0.00519035	0.00152056	6.42e-4
alt_log	REFERENCE_WNT_SIGNALING_MODULATION_LGR_RSPO	kegg_medicus	0.001	0.00519989	0.00152446	6.47e-4
alt_log	REFERENCE_ELECTRON_TRANSFER_IN_COMPLEX_I	kegg_medicus	0.001	0.00521916	0.00153149	6.55e-4
alt_log	VARIANT_MUTATION_CAUSED_ABERRANT_SNCA_TO_ELECTRON_TRANSFER_IN_COMPLEX_I	kegg_medicus	0.001	0.00521916	0.00153149	6.55e-4
alt_log	VARIANT_MUTATION_INACTIVATED_PINK1_TO_ELECTRON_TRANSFER_IN_COMPLEX_I	kegg_medicus	0.001	0.00521916	0.00153149	6.55e-4
ast_log	DNA_REPAIR	hallmark	0.001	0.00561404	0.00164795	6.58e-4
alt_log	MATURITY_ONSET_DIABETES_OF_THE_YOUNG	kegg_legacy	5e-08	-0.00516628	0.00151671	6.59e-4
ast_log	SMALL_CELL_LUNG_CANCER	kegg_legacy	5e-08	0.00561009	0.00165396	6.94e-4
ast_log	NITROGEN_METABOLISM	kegg_legacy	0.001	0.00554286	0.00163545	7.01e-4
ast_log	REFERENCE_LPA_GNA12_13_RHOA_SIGNALING_PATHWAY	kegg_medicus	0.001	0.00550545	0.00162779	7.19e-4
ast_log	REFERENCE_ACH_CHRN_RAS_ERK_SIGNALING_PATHWAY	kegg_medicus	0.001	0.00548953	0.00162364	7.22e-4
ast_log	PATHWAYS_IN_CANCER	kegg_legacy	5e-08	0.00548382	0.00162198	7.22e-4
ast_log	TYPE_I_DIABETES_MELLITUS	kegg_legacy	0.001	0.00545877	0.00161498	7.25e-4
ggt_log	DRUG_METABOLISM_CYTOCHROME_P450	kegg_legacy	0.001	0.00528302	0.00156355	7.28e-4
ast_log	PRION_DISEASES	kegg_legacy	5e-08	0.00549764	0.00162712	7.28e-4
ast_log	REFERENCE_FE_TF_TRANSPORT	kegg_medicus	5e-08	-0.00546804	0.00161942	7.34e-4
ggt_log	MELANOMA	kegg_legacy	5e-08	0.00522409	0.00154745	7.36e-4
ast_log	PATHOGEN_HCMV_US28_TO_GNB_G_PI3K_NFKB_SIGNALING_PATHWAY	kegg_medicus	0.001	0.00574426	0.00170241	7.4e-4
ggt_log	REFERENCE_CD80_CD86_CD28_PI3K_SIGNALING_PATHWAY	kegg_medicus	0.001	0.0053902	0.00159868	7.47e-4
alt_log	ACUTE_MYELOID_LEUKEMIA	kegg_legacy	5e-08	0.00524593	0.00156035	7.74e-4
alt_log	COMPLEMENT_AND_COAGULATION_CASCADES	kegg_legacy	0.001	0.00511673	0.00152406	7.87e-4
ast_log	PATHOGEN_YERSINIA_YOPP_J_TO_TLR2_4_MAPK_SIGNALING_PATHWAY	kegg_medicus	0.001	0.00553053	0.00164848	7.94e-4
ast_log	TYPE_I_DIABETES_MELLITUS	kegg_legacy	5e-08	0.00540766	0.00161401	8.07e-4
ggt_log	SMALL_CELL_LUNG_CANCER	kegg_legacy	0.001	0.00514065	0.00153528	8.13e-4
alt_log	VARIANT_MUTATION_ACTIVATED_GNAS_TO_ACTH_CORTISOL_SIGNALING_PATHWAY	kegg_medicus	0.001	0.00507738	0.00151738	8.2e-4
ast_log	INTERFERON_GAMMA_RESPONSE	hallmark	5e-08	0.00539608	0.00161348	8.25e-4
ast_log	REFERENCE_ARL8_REGULATED_MICROTUBULE_PLUS_END_DIRECTED_TRANSPORT	kegg_medicus	0.001	0.00545524	0.00163135	8.26e-4
ast_log	REGULATION_OF_ACTIN_CYTOSKELETON	kegg_legacy	0.001	0.00544666	0.00163094	8.39e-4
ast_log	PI3K_AKT_MTOR_SIGNALING	hallmark	0.001	0.0054169	0.00162232	8.41e-4
alt_log	EPITHELIAL_MESENCHYMAL_TRANSITION	hallmark	5e-08	0.00512238	0.00153512	8.48e-4
ast_log	REFERENCE_GNRH_GNRHR_PLCB_PKC_SIGNALING_PATHWAY	kegg_medicus	0.001	0.00542113	0.00162699	8.62e-4
ast_log	VARIANT_PAX8_PPARG_FUSION_TO_PPARG_MEDIATED_TRANSCRIPTION	kegg_medicus	0.001	0.00536479	0.00161404	8.88e-4
ast_log	AUTOIMMUNE_THYROID_DISEASE	kegg_legacy	0.001	0.00537582	0.0016178	8.91e-4
ggt_log	CELL_CYCLE	kegg_legacy	0.001	0.00512586	0.00154258	8.91e-4
ggt_log	COLORECTAL_CANCER	kegg_legacy	5e-08	0.00519364	0.0015634	8.94e-4
ast_log	ASTHMA	kegg_legacy	5e-08	0.00536392	0.00161525	8.98e-4
ggt_log	VARIANT_OLIGOMERIC_CONFORMATION_PRPC_TO_ANTEROGRADE_AXONAL_TRANSPORT	kegg_medicus	5e-08	0.0052342	0.00157706	9.04e-4
ast_log	VARIANT_PAX8_PPARG_FUSION_TO_PPARG_MEDIATED_TRANSCRIPTION	kegg_medicus	5e-08	0.00537394	0.00161966	9.07e-4
alt_log	VIBRIO_CHOLERAE_INFECTION	kegg_legacy	0.001	0.00510566	0.00153885	9.07e-4
ast_log	REFERENCE_CLASSICAL_PATHWAY_OF_COMPLEMENT_CASCADE_C4_C2_TO_C3_CONVERTASE_FORMATION	kegg_medicus	5e-08	0.0053758	0.00162265	9.23e-4
ast_log	REFERENCE_LECTIN_PATHWAY_OF_COMPLEMENT_CASCADE_C4_C2_TO_C3_CONVERTASE_FORMATION	kegg_medicus	5e-08	0.0053758	0.00162265	9.23e-4
ast_log	REFERENCE_FE_TF_TRANSPORT	kegg_medicus	0.001	-0.00536289	0.00161989	9.31e-4
ast_log	DORSO_VENTRAL_AXIS_FORMATION	kegg_legacy	0.001	0.0053543	0.00161856	9.4e-4
ast_log	REFERENCE_RIG_I_NFKB_SIGNALING_PATHWAY	kegg_medicus	0.001	0.00554472	0.00167672	9.43e-4
ast_log	PRIMARY_IMMUNODEFICIENCY	kegg_legacy	0.001	0.00534399	0.00161667	9.48e-4
alt_log	PATHOGEN_HCMV_UL33_TO_GNAI_AC_PKA_SIGNALING_PATHWAY	kegg_medicus	0.001	0.00505675	0.00153002	9.5e-4
alt_log	VARIANT_MUTATION_ACTIVATED_GNAS_TO_CRHR_PKA_ACTH_SIGNALING_PATHWAY	kegg_medicus	0.001	0.00505675	0.00153002	9.5e-4
alt_log	VARIANT_MUTATION_INACTIVATED_RASD1_TO_CRHR_PKA_ACTH_SIGNALING_PATHWAY	kegg_medicus	0.001	0.00505675	0.00153002	9.5e-4
ast_log	VARIANT_MUTATION_ACTIVATED_KRAS_NRAS_TO_ERK_SIGNALING_PATHWAY	kegg_medicus	0.001	0.00536333	0.00162295	9.51e-4
ast_log	VARIANT_RET_FUSION_KINASE_TO_RAS_ERK_SIGNALING_PATHWAY	kegg_medicus	0.001	0.00536333	0.00162295	9.51e-4
ast_log	VARIANT_TRK_FUSION_KINASE_TO_RAS_ERK_SIGNALING_PATHWAY	kegg_medicus	0.001	0.00536333	0.00162295	9.51e-4
ast_log	ACUTE_MYELOID_LEUKEMIA	kegg_legacy	5e-08	0.00554253	0.00167756	9.54e-4
alt_log	VARIANT_MUTATION_ACTIVATED_PRKACA_TO_ACTH_CORTISOL_SIGNALING_PATHWAY	kegg_medicus	0.001	0.00500371	0.00151761	9.77e-4
alt_log	VARIANT_MUTATION_INACTIVATED_PDE11A_PDE8B_TO_ACTH_CORTISOL_SIGNALING_PATHWAY	kegg_medicus	0.001	0.00500371	0.00151761	9.77e-4
alt_log	VARIANT_MUTATION_INACTIVATED_PRKAR1A_TO_ACTH_CORTISOL_SIGNALING_PATHWAY	kegg_medicus	0.001	0.00500371	0.00151761	9.77e-4
ast_log	REFERENCE_AGE_RAGE_SIGNALING_PATHWAY	kegg_medicus	0.001	0.00539787	0.00163726	9.78e-4
ast_log	VARIANT_MUTATION_CAUSED_ABERRANT_ABETA_TO_AGE_RAGE_SIGNALING_PATHWAY	kegg_medicus	0.001	0.00539787	0.00163726	9.78e-4
ast_log	ALLOGRAFT_REJECTION	kegg_legacy	0.001	0.00532513	0.00161563	9.81e-4
alt_log	REFERENCE_DYNEIN_RECRUITMENT_TO_THE_KINETOCHORE	kegg_medicus	5e-08	0.00502809	0.00152625	9.86e-4
alt_log	REFERENCE_RAB7_REGULATED_MICROTUBULE_MINUS_END_DIRECTED_TRANSPORT	kegg_medicus	5e-08	0.00502809	0.00152625	9.86e-4
ast_log	VIRAL_MYOCARDITIS	kegg_legacy	5e-08	0.00532104	0.00161572	9.9e-4
alt_log	REFERENCE_CA2_ENTRY_LIGAND_GATED_CA2_CHANNEL	kegg_medicus	0.001	0.0050366	0.00152968	9.93e-4
alt_log	CELL_CYCLE	kegg_legacy	0.001	0.00497959	0.00151278	9.96e-4
alt_log	COMPLEMENT_AND_COAGULATION_CASCADES	kegg_legacy	5e-08	0.00504487	0.00153275	9.97e-4
ggt_log	PATHOGEN_SALMONELLA_SIFA_TO_MICROTUBULE_PLUS_END_DIRECTED_TRANSPORT	kegg_medicus	0.001	0.00507751	0.00154357	0.001
ggt_log	BILE_ACID_METABOLISM	hallmark	5e-08	0.00517379	0.00157523	0.00102
ggt_log	WNT_SIGNALING_PATHWAY	kegg_legacy	0.001	0.00505028	0.00153887	0.00103
ast_log	PATHOGEN_HCMV_GH_TO_ITGA_B_RHOA_SIGNALING_PATHWAY	kegg_medicus	0.001	0.00534817	0.00162975	0.00103
ast_log	PATHOGEN_HTLV_1_TAX_TO_NFY_MEDIATED_TRANSCRIPTION	kegg_medicus	0.001	0.00530818	0.00162066	0.00106
ast_log	REFERENCE_ANTIGEN_PROCESSING_AND_PRESENTATION_BY_MHC_CLASS_II_MOLECULES	kegg_medicus	0.001	0.00530818	0.00162066	0.00106
ast_log	ENDOCYTOSIS	kegg_legacy	0.001	0.00527857	0.00161317	0.00107
ast_log	INTESTINAL_IMMUNE_NETWORK_FOR_IGA_PRODUCTION	kegg_legacy	5e-08	0.00530925	0.00162353	0.00107
ggt_log	REFERENCE_FE_TF_TRANSPORT	kegg_medicus	0.001	0.00508854	0.00155655	0.00108
alt_log	REFERENCE_RAC_CDC42_PAK_ERK_SIGNALING_PATHWAY	kegg_medicus	0.001	0.00497274	0.00152162	0.00108
ast_log	PROSTATE_CANCER	kegg_legacy	5e-08	0.00543518	0.00166387	0.00109
alt_log	ENV_FACTOR_NNK_NNN_TO_RAS_ERK_SIGNALING_PATHWAY	kegg_medicus	5e-08	0.00495523	0.00151891	0.0011
alt_log	VIRAL_MYOCARDITIS	kegg_legacy	5e-08	0.00494881	0.00152078	0.00114
alt_log	PATHOGEN_HTLV_1_TAX_TO_NFY_MEDIATED_TRANSCRIPTION	kegg_medicus	0.001	0.00494328	0.00152029	0.00115
alt_log	REFERENCE_ANTIGEN_PROCESSING_AND_PRESENTATION_BY_MHC_CLASS_II_MOLECULES	kegg_medicus	0.001	0.00494328	0.00152029	0.00115
ast_log	PATHOGEN_HTLV_1_TAX_TO_NFY_MEDIATED_TRANSCRIPTION	kegg_medicus	5e-08	0.00526887	0.00162044	0.00115
ast_log	REFERENCE_ANTIGEN_PROCESSING_AND_PRESENTATION_BY_MHC_CLASS_II_MOLECULES	kegg_medicus	5e-08	0.00526887	0.00162044	0.00115
ast_log	PATHOGEN_SALMONELLA_SOPB_TO_RHOA_SIGNALING_PATHWAY	kegg_medicus	0.001	0.00532682	0.00163897	0.00115
ggt_log	REFERENCE_FGF_FGFR_PI3K_SIGNALING_PATHWAY	kegg_medicus	0.001	0.00503571	0.001551	0.00117
ast_log	PATHOGEN_KSHV_VGPCR_TO_GNB_G_ERK_SIGNALING_PATHWAY	kegg_medicus	0.001	0.00534902	0.00164895	0.00118
ggt_log	VARIANT_FZD7_OVEREXPRESSION_TO_WNT_SIGNALING_PATHWAY	kegg_medicus	0.001	0.0050755	0.00156489	0.00118
ast_log	ALLOGRAFT_REJECTION	kegg_legacy	5e-08	0.00523398	0.00161445	0.00119
ast_log	ALDOSTERONE_REGULATED_SODIUM_REABSORPTION	kegg_legacy	5e-08	0.00524727	0.00161878	0.00119
ggt_log	REFERENCE_INTRINSIC_APOPTOTIC_PATHWAY	kegg_medicus	0.001	0.00502095	0.00155007	0.0012
alt_log	REFERENCE_26S_PROTEASOME_MEDIATED_PROTEIN_DEGRADATION	kegg_medicus	0.001	0.00490394	0.00151518	0.00121
alt_log	VARIANT_MUTATION_CAUSED_ABERRANT_ABETA_TO_26S_PROTEASOME_MEDIATED_PROTEIN_DEGRADATION	kegg_medicus	0.001	0.00490394	0.00151518	0.00121
alt_log	VARIANT_MUTATION_CAUSED_ABERRANT_SNCA_TO_26S_PROTEASOME_MEDIATED_PROTEIN_DEGRADATION	kegg_medicus	0.001	0.00490394	0.00151518	0.00121
alt_log	VARIANT_MUTATION_CAUSED_ABERRANT_SOD1_TO_26S_PROTEASOME_MEDIATED_PROTEIN_DEGRADATION	kegg_medicus	0.001	0.00490394	0.00151518	0.00121
alt_log	VARIANT_MUTATION_INACTIVATED_UBQLN2_TO_26S_PROTEASOME_MEDIATED_PROTEIN_DEGRADATION	kegg_medicus	0.001	0.00490394	0.00151518	0.00121
alt_log	VARIANT_MUTATION_INACTIVATED_VCP_TO_26S_PROTEASOME_MEDIATED_PROTEIN_DEGRADATION	kegg_medicus	0.001	0.00490394	0.00151518	0.00121
alt_log	VARIANT_SCRAPIE_CONFORMATION_PRPSC_TO_26S_PROTEASOME_MEDIATED_PROTEIN_DEGRADATION	kegg_medicus	0.001	0.00490394	0.00151518	0.00121
ggt_log	COAGULATION	hallmark	5e-08	0.00505107	0.00156108	0.00121
ast_log	RNA_DEGRADATION	kegg_legacy	0.001	0.00527615	0.00163098	0.00122
ast_log	PROTEASOME	kegg_legacy	5e-08	0.00522305	0.00161489	0.00122
ggt_log	PORPHYRIN_AND_CHLOROPHYLL_METABOLISM	kegg_legacy	0.001	0.00499769	0.0015461	0.00123
alt_log	WNT_BETA_CATENIN_SIGNALING	hallmark	0.001	0.00493219	0.00152668	0.00124
ast_log	REFERENCE_CHONDROITIN_SULFATE_BIOSYNTHESIS	kegg_medicus	0.001	0.00524066	0.00162316	0.00124
alt_log	E2F_TARGETS	hallmark	0.001	0.00495688	0.00153593	0.00125
alt_log	VARIANT_MUTATION_CAUSED_ABERRANT_ABETA_TO_ELECTRON_TRANSFER_IN_COMPLEX_I	kegg_medicus	0.001	0.00508872	0.00157801	0.00126
ast_log	AMYOTROPHIC_LATERAL_SCLEROSIS_ALS	kegg_legacy	0.001	0.00525444	0.00162999	0.00127
ast_log	GLYCOSPHINGOLIPID_BIOSYNTHESIS_GANGLIO_SERIES	kegg_legacy	0.001	0.00530535	0.00164642	0.00127
alt_log	REFERENCE_GLUCONEOGENESIS	kegg_medicus	0.001	-0.00491315	0.00152878	0.00131
ggt_log	IL2_STAT5_SIGNALING	hallmark	5e-08	0.00494882	0.00154559	0.00137
ast_log	REFERENCE_TYROSINE_DEGRADATION	kegg_medicus	0.001	0.00517954	0.00161944	0.00138
ggt_log	REFERENCE_RORA_MEDIATED_TRANSCRIPTION	kegg_medicus	5e-08	0.00496465	0.00155231	0.00138
ggt_log	VARIANT_MUTATION_CAUSED_ABERRANT_ATXN1_TO_RORA_MEDIATED_TRANSCRIPTION	kegg_medicus	5e-08	0.00496465	0.00155231	0.00138
ast_log	CELL_ADHESION_MOLECULES_CAMS	kegg_legacy	5e-08	0.005169	0.00161802	0.0014
ggt_log	REFERENCE_LECTIN_PATHWAY_OF_COMPLEMENT_CASCADE_C4_C2_TO_C3_CONVERTASE_FORMATION	kegg_medicus	5e-08	0.00501858	0.0015727	0.00142
ggt_log	REFERENCE_ANTEROGRADE_AXONAL_TRANSPORT	kegg_medicus	0.001	0.0049089	0.0015399	0.00143
ggt_log	VARIANT_MUTATION_CAUSED_ABERRANT_SNCA_TO_ANTEROGRADE_AXONAL_TRANSPORT	kegg_medicus	0.001	0.0049089	0.0015399	0.00143
alt_log	SPLICEOSOME	kegg_legacy	0.001	0.00485359	0.00152364	0.00145
ggt_log	REFERENCE_TYROSINE_DEGRADATION	kegg_medicus	0.001	0.0048848	0.0015352	0.00146
alt_log	T_CELL_RECEPTOR_SIGNALING_PATHWAY	kegg_legacy	5e-08	0.00495338	0.00155691	0.00147
ast_log	PATHOGEN_HBV_HBX_TO_CREB_MEDIATED_TRANSCRIPTION	kegg_medicus	5e-08	0.00515158	0.00162031	0.00148
ast_log	PATHOGEN_HCMV_UL33_TO_GNAI_AC_PKA_SIGNALING_PATHWAY	kegg_medicus	5e-08	0.00515158	0.00162031	0.00148
ast_log	PATHOGEN_HCMV_UL33_TO_GNB_G_RHO_SIGNALING_PATHWAY	kegg_medicus	5e-08	0.00515158	0.00162031	0.00148
ast_log	REFERENCE_ACTH_CORTISOL_SIGNALING_PATHWAY	kegg_medicus	5e-08	0.00515158	0.00162031	0.00148
ast_log	REFERENCE_ANGIOTENSIN_ALDOSTERONE_SIGNALING_PATHWAY	kegg_medicus	5e-08	0.00515158	0.00162031	0.00148
ast_log	REFERENCE_DRD1_GNAS_AC_PKA_SIGNALING_PATHWAY	kegg_medicus	5e-08	0.00515158	0.00162031	0.00148
ast_log	REFERENCE_GHRHR_PKA_GH_SIGNALING_PATHWAY	kegg_medicus	5e-08	0.00515158	0.00162031	0.00148
ast_log	REFERENCE_PRNP_PI3K_NOX2_SIGNALING_PATHWAY	kegg_medicus	5e-08	0.00515158	0.00162031	0.00148
ast_log	REFERENCE_TSH_TG_SIGNALING_PATHWAY	kegg_medicus	5e-08	0.00515158	0.00162031	0.00148
ast_log	VARIANT_CYP11B1_CYP11B2_FUSION_TO_ACTH_CORTISOL_SIGNALING_PATHWAY	kegg_medicus	5e-08	0.00515158	0.00162031	0.00148
ast_log	VARIANT_MUTATION_ACTIVATED_CACNA1D_H_TO_ANGIOTENSIN_ALDOSTERONE_SIGNALING_PATHWAY	kegg_medicus	5e-08	0.00515158	0.00162031	0.00148
ast_log	VARIANT_MUTATION_ACTIVATED_GNAS_TO_ACTH_CORTISOL_SIGNALING_PATHWAY	kegg_medicus	5e-08	0.00515158	0.00162031	0.00148
ast_log	VARIANT_MUTATION_ACTIVATED_GNAS_TO_CRHR_PKA_ACTH_SIGNALING_PATHWAY	kegg_medicus	5e-08	0.00515158	0.00162031	0.00148
ast_log	VARIANT_MUTATION_ACTIVATED_KCNJ5_TO_ANGIOTENSIN_ALDOSTERONE_SIGNALING_PATHWAY	kegg_medicus	5e-08	0.00515158	0.00162031	0.00148
ast_log	VARIANT_MUTATION_ACTIVATED_PRKACA_TO_ACTH_CORTISOL_SIGNALING_PATHWAY	kegg_medicus	5e-08	0.00515158	0.00162031	0.00148
ast_log	VARIANT_MUTATION_INACTIVATED_ATP1A1_TO_ANGIOTENSIN_ALDOSTERONE_SIGNALING_PATHWAY	kegg_medicus	5e-08	0.00515158	0.00162031	0.00148
ast_log	VARIANT_MUTATION_INACTIVATED_ATP2B3_TO_ANGIOTENSIN_ALDOSTERONE_SIGNALING_PATHWAY	kegg_medicus	5e-08	0.00515158	0.00162031	0.00148
ast_log	VARIANT_MUTATION_INACTIVATED_PDE11A_PDE8B_TO_ACTH_CORTISOL_SIGNALING_PATHWAY	kegg_medicus	5e-08	0.00515158	0.00162031	0.00148
ast_log	VARIANT_MUTATION_INACTIVATED_PRKAR1A_TO_ACTH_CORTISOL_SIGNALING_PATHWAY	kegg_medicus	5e-08	0.00515158	0.00162031	0.00148
ast_log	VARIANT_MUTATION_INACTIVATED_RASD1_TO_CRHR_PKA_ACTH_SIGNALING_PATHWAY	kegg_medicus	5e-08	0.00515158	0.00162031	0.00148
alt_log	UBIQUITIN_MEDIATED_PROTEOLYSIS	kegg_legacy	0.001	0.00484887	0.00152751	0.0015
alt_log	REFERENCE_DRD1_GNAS_AC_PKA_SIGNALING_PATHWAY	kegg_medicus	0.001	0.00487722	0.00153659	0.0015
ggt_log	ESTROGEN_RESPONSE_EARLY	hallmark	5e-08	0.0049054	0.0015457	0.00151
ggt_log	GLYCEROLIPID_METABOLISM	kegg_legacy	5e-08	0.00488067	0.00153794	0.00151
ast_log	PATHOGEN_EBV_LMP1_TO_NFKB_SIGNALING_PATHWAY	kegg_medicus	5e-08	0.0053052	0.00167343	0.00152
ast_log	PATHOGEN_HCMV_US28_TO_GNB_G_PI3K_NFKB_SIGNALING_PATHWAY	kegg_medicus	5e-08	0.0053052	0.00167343	0.00152
ast_log	PATHOGEN_HIV_GP120_TO_TNF_NFKB_SIGNALING_PATHWAY	kegg_medicus	5e-08	0.0053052	0.00167343	0.00152
ast_log	PATHOGEN_HIV_NEF_TO_TNF_NFKB_SIGNALING_PATHWAY	kegg_medicus	5e-08	0.0053052	0.00167343	0.00152
ast_log	PATHOGEN_HSV_GD_TO_HVEM_NFKB_SIGNALING_PATHWAY	kegg_medicus	5e-08	0.0053052	0.00167343	0.00152
ast_log	PATHOGEN_KSHV_K15_TO_TNF_NFKB_SIGNALING_PATHWAY	kegg_medicus	5e-08	0.0053052	0.00167343	0.00152
ast_log	PATHOGEN_KSHV_VFLIP_TO_NFKB_SIGNALING_PATHWAY	kegg_medicus	5e-08	0.0053052	0.00167343	0.00152
ast_log	PATHOGEN_KSHV_VFLIP_TO_TNF_NFKB_SIGNALING_PATHWAY	kegg_medicus	5e-08	0.0053052	0.00167343	0.00152
ast_log	PATHOGEN_SALMONELLA_SOPE_E2_TO_NOD_NFKB_SIGNALING_PATHWAY	kegg_medicus	5e-08	0.0053052	0.00167343	0.00152
ast_log	REFERENCE_CCR2_GNB_G_PI3K_NFKB_SIGNALING_PATHWAY	kegg_medicus	5e-08	0.0053052	0.00167343	0.00152
ast_log	REFERENCE_EGF_EGFR_PI3K_NFKB_SIGNALING_PATHWAY	kegg_medicus	5e-08	0.0053052	0.00167343	0.00152
ast_log	REFERENCE_IGF_IGFR_PI3K_NFKB_SIGNALING_PATHWAY	kegg_medicus	5e-08	0.0053052	0.00167343	0.00152
ast_log	REFERENCE_LIGHT_HVEM_NFKB_SIGNALING_PATHWAY	kegg_medicus	5e-08	0.0053052	0.00167343	0.00152
ast_log	REFERENCE_NOD_NFKB_SIGNALING_PATHWAY	kegg_medicus	5e-08	0.0053052	0.00167343	0.00152
ast_log	REFERENCE_RIG_I_NFKB_SIGNALING_PATHWAY	kegg_medicus	5e-08	0.0053052	0.00167343	0.00152
ast_log	REFERENCE_TLR3_NFKB_SIGNALING_PATHWAY	kegg_medicus	5e-08	0.0053052	0.00167343	0.00152
ggt_log	ENV_FACTOR_ZN_TO_ANTEROGRADE_AXONAL_TRANSPORT	kegg_medicus	0.001	0.00498915	0.00157398	0.00153
ast_log	REFERENCE_ARL8_REGULATED_MICROTUBULE_PLUS_END_DIRECTED_TRANSPORT	kegg_medicus	5e-08	0.00517394	0.00163432	0.00155
ast_log	PROSTATE_CANCER	kegg_legacy	0.001	0.00521885	0.00164854	0.00155
alt_log	VARIANT_MUTATION_CAUSED_ABERRANT_TDP43_TO_ELECTRON_TRANSFER_IN_COMPLEX_I	kegg_medicus	0.001	0.0048316	0.00152742	0.00156
alt_log	ESTROGEN_RESPONSE_LATE	hallmark	5e-08	0.0047947	0.00151908	0.0016
ggt_log	REFERENCE_GLUTATHIONE_BIOSYNTHESIS	kegg_medicus	0.001	0.00488085	0.00154723	0.00161
ast_log	INSULIN_SIGNALING_PATHWAY	kegg_legacy	0.001	0.00510741	0.00161924	0.00161
alt_log	MELANOGENESIS	kegg_legacy	0.001	0.00480927	0.00152585	0.00162
alt_log	SPERMATOGENESIS	hallmark	0.001	0.00488658	0.00155053	0.00162
ggt_log	MELANOMA	kegg_legacy	0.001	0.00484835	0.00153931	0.00163
ggt_log	ANDROGEN_RESPONSE	hallmark	0.001	0.00485771	0.00154439	0.00166
alt_log	REFERENCE_GLUTATHIONE_BIOSYNTHESIS	kegg_medicus	5e-08	0.00481532	0.00153135	0.00166
ast_log	ENV_FACTOR_NNK_TO_DNA_ADDUCTS	kegg_medicus	0.001	0.00512192	0.00162978	0.00167
ggt_log	PENTOSE_AND_GLUCURONATE_INTERCONVERSIONS	kegg_legacy	0.001	0.00485411	0.00154728	0.00171
alt_log	REGULATION_OF_ACTIN_CYTOSKELETON	kegg_legacy	0.001	0.00475504	0.00151588	0.00171
ast_log	REFERENCE_AGE_RAGE_SIGNALING_PATHWAY	kegg_medicus	5e-08	0.00509904	0.00162567	0.00171
ast_log	VARIANT_MUTATION_CAUSED_ABERRANT_ABETA_TO_AGE_RAGE_SIGNALING_PATHWAY	kegg_medicus	5e-08	0.00509904	0.00162567	0.00171
ast_log	REFERENCE_ADRB3_UCP1_SIGNALING_PATHWAY	kegg_medicus	0.001	0.00507972	0.00162171	0.00173
alt_log	REFERENCE_REGULATION_OF_GF_RTK_RAS_ERK_SIGNALING_MRAS_SHOC2_PP1_HOLOPHOSPHATASE	kegg_medicus	0.001	0.00475379	0.00151779	0.00174
ast_log	VARIANT_MUTATION_CAUSED_ABERRANT_HTT_TO_CREB_MEDIATED_TRANSCRIPTION	kegg_medicus	5e-08	0.0050751	0.00162072	0.00174
ast_log	E2F_TARGETS	hallmark	5e-08	0.0050875	0.00162575	0.00175
ast_log	PATHOGEN_SHIGELLA_IPAH7.8_TO_NLRP3_INFLAMMASOME_SIGNALING_PATHWAY	kegg_medicus	0.001	0.00509597	0.00162869	0.00175
ast_log	REFERENCE_NLRP3_INFLAMMASOME_SIGNALING_PATHWAY	kegg_medicus	0.001	0.00509597	0.00162869	0.00175
ast_log	REFERENCE_NON_CANONICAL_INFLAMMASOME_SIGNALING_PATHWAY	kegg_medicus	0.001	0.00509597	0.00162869	0.00175
alt_log	ENV_FACTOR_NNK_NNN_TO_RAS_ERK_SIGNALING_PATHWAY	kegg_medicus	0.001	0.0048311	0.0015444	0.00176
ast_log	REFERENCE_PDL_PD1_SHP_PI3K_SIGNALING_PATHWAY	kegg_medicus	0.001	0.00525585	0.00168064	0.00176
ggt_log	ASCORBATE_AND_ALDARATE_METABOLISM	kegg_legacy	0.001	0.00484033	0.00154831	0.00177
alt_log	ALLOGRAFT_REJECTION	hallmark	0.001	0.00471965	0.0015136	0.00182
ast_log	REFERENCE_TNF_P38_SIGNALING_PATHWAY	kegg_medicus	5e-08	0.00504938	0.00162009	0.00183
ast_log	AUTOIMMUNE_THYROID_DISEASE	kegg_legacy	5e-08	0.00503394	0.00161649	0.00185
ast_log	MELANOMA	kegg_legacy	0.001	0.00506293	0.00162676	0.00186
ggt_log	REFERENCE_MISMATCH_REPAIR	kegg_medicus	0.001	0.00483028	0.00155231	0.00186
alt_log	OOCYTE_MEIOSIS	kegg_legacy	0.001	0.00472623	0.00151953	0.00187
ast_log	NEUROTROPHIN_SIGNALING_PATHWAY	kegg_legacy	5e-08	0.00512934	0.00165134	0.0019
ast_log	VARIANT_MUTATION_CAUSED_ABERRANT_ABETA_TO_ELECTRON_TRANSFER_IN_COMPLEX_I	kegg_medicus	5e-08	0.00503579	0.00162152	0.0019
ggt_log	ALLOGRAFT_REJECTION	hallmark	0.001	0.00478029	0.00153964	0.0019
alt_log	REFERENCE_ITGA_B_FAK_CDC42_SIGNALING_PATHWAY	kegg_medicus	0.001	0.00473578	0.0015261	0.00191
ast_log	NATURAL_KILLER_CELL_MEDIATED_CYTOTOXICITY	kegg_legacy	0.001	0.00502927	0.00162164	0.00193
ggt_log	ENV_FACTOR_TCDD_TO_AHR_SIGNALING_PATHWAY	kegg_medicus	0.001	0.00478813	0.00154657	0.00196
ggt_log	REFERENCE_REGULATION_OF_GF_RTK_RAS_ERK_SIGNALING_SPRED_AND_NF1	kegg_medicus	5e-08	-0.00489654	0.00158255	0.00197
ast_log	REFERENCE_OKAZAKI_FRAGMENT_MATURATION	kegg_medicus	0.001	0.00509171	0.0016483	0.00201
ggt_log	EPITHELIAL_MESENCHYMAL_TRANSITION	hallmark	5e-08	0.00477887	0.00154749	0.00201
alt_log	ASTHMA	kegg_legacy	0.001	0.00468596	0.00151747	0.00202
ast_log	VARIANT_OLIGOMERIC_CONFORMATION_PRPC_TO_ANTEROGRADE_AXONAL_TRANSPORT	kegg_medicus	0.001	0.00499164	0.00161727	0.00203
ast_log	INTERFERON_ALPHA_RESPONSE	hallmark	5e-08	0.00500604	0.00162236	0.00203
ast_log	VARIANT_HRAS_OVEREXPRESSION_TO_ERK_SIGNALING_PATHWAY	kegg_medicus	0.001	0.0050101	0.00162382	0.00203
ast_log	PATHOGEN_HIV_GP120_TO_CXCR4_GNB_G_RAC_SIGNALING_PATHWAY	kegg_medicus	0.001	0.0050417	0.00163408	0.00203
ast_log	REFERENCE_CXCR4_GNB_G_RAC_SIGNALING_PATHWAY	kegg_medicus	0.001	0.0050417	0.00163408	0.00203
ast_log	REFERENCE_CD40_NFKB_SIGNALING_PATHWAY	kegg_medicus	5e-08	0.00515406	0.00167197	0.00205
ast_log	UBIQUITIN_MEDIATED_PROTEOLYSIS	kegg_legacy	0.001	0.00502808	0.00163123	0.00205
ast_log	REFERENCE_CCR5_GNB_G_PLCB_G_PKC_SIGNALING_PATHWAY	kegg_medicus	0.001	0.00503656	0.00163516	0.00207
alt_log	REFERENCE_GPCR_PI3K_SIGNALING_PATHWAY	kegg_medicus	5e-08	0.00467037	0.00151658	0.00207
alt_log	REFERENCE_LPAR_GNB_G_RHO_SIGNALING_PATHWAY	kegg_medicus	5e-08	0.00467037	0.00151658	0.00207
alt_log	REFERENCE_LPA_GNA12_13_RHOA_SIGNALING_PATHWAY	kegg_medicus	5e-08	0.00467037	0.00151658	0.00207
alt_log	REFERENCE_LPA_GNAQ_11_RHOA_SIGNALING_PATHWAY	kegg_medicus	5e-08	0.00467037	0.00151658	0.00207
ast_log	REFERENCE_TAC3_TACR3_PLC_PKC_SIGNALING_PATHWAY	kegg_medicus	0.001	0.00499165	0.00162408	0.00212
ggt_log	NEUROTROPHIN_SIGNALING_PATHWAY	kegg_legacy	0.001	0.00475922	0.00154994	0.00214
ast_log	PATHOGEN_SHIGELLA_IPAH7.8_TO_NLRP3_INFLAMMASOME_SIGNALING_PATHWAY	kegg_medicus	5e-08	0.00499778	0.00162917	0.00216
ast_log	REFERENCE_NLRP3_INFLAMMASOME_SIGNALING_PATHWAY	kegg_medicus	5e-08	0.00499778	0.00162917	0.00216
ast_log	REFERENCE_NON_CANONICAL_INFLAMMASOME_SIGNALING_PATHWAY	kegg_medicus	5e-08	0.00499778	0.00162917	0.00216
ggt_log	E2F_TARGETS	hallmark	5e-08	0.00472896	0.00154412	0.00219
alt_log	GRAFT_VERSUS_HOST_DISEASE	kegg_legacy	5e-08	0.00464973	0.00151924	0.00221
ast_log	PATHOGEN_HCV_CORE_TO_ERK_SIGNALING_PATHWAY	kegg_medicus	0.001	0.0049623	0.00162178	0.00222
ast_log	ADHERENS_JUNCTION	kegg_legacy	5e-08	0.00496876	0.00162396	0.00222
ast_log	ADIPOCYTOKINE_SIGNALING_PATHWAY	kegg_legacy	0.001	0.00496096	0.00162512	0.00227
alt_log	PATHOGEN_HPV_E5_TO_ANTIGEN_PROCESSING_AND_PRESENTATION_BY_MHC_CLASS_I_MOLECULES	kegg_medicus	5e-08	0.00467188	0.00153093	0.00228
alt_log	PATHOGEN_HTLV_1_P12_TO_ANTIGEN_PROCESSING_AND_PRESENTATION_BY_MHC_CLASS_I_MOLECULES	kegg_medicus	5e-08	0.00467188	0.00153093	0.00228
alt_log	PATHOGEN_KSHV_MIR1_2_TO_ANTIGEN_PROCESSING_AND_PRESENTATION_BY_MHC_CLASS_I_MOLECULES	kegg_medicus	5e-08	0.00467188	0.00153093	0.00228
alt_log	REFERENCE_ANTIGEN_PROCESSING_AND_PRESENTATION_BY_MHC_CLASS_I_MOLECULES	kegg_medicus	5e-08	0.00467188	0.00153093	0.00228
ast_log	SYSTEMIC_LUPUS_ERYTHEMATOSUS	kegg_legacy	0.001	0.00493608	0.00161763	0.00228
ast_log	VARIANT_MUTATION_CAUSED_ABERRANT_ABETA_TO_IRE1A_JNK_SIGNALING_PATHWAY	kegg_medicus	0.001	0.0050433	0.00165615	0.00233
ggt_log	REFERENCE_ARL8_REGULATED_MICROTUBULE_PLUS_END_DIRECTED_TRANSPORT	kegg_medicus	0.001	0.00470154	0.00154408	0.00233
ast_log	PI3K_AKT_MTOR_SIGNALING	hallmark	5e-08	0.00492473	0.00161811	0.00234
alt_log	PATHOGEN_EBV_BARF1_TO_INTRINSIC_APOPTOTIC_PATHWAY	kegg_medicus	0.001	0.00467647	0.00153694	0.00234
alt_log	VARIANT_MUTATION_CAUSED_ABERRANT_SOD1_TO_INTRINSIC_APOPTOTIC_PATHWAY	kegg_medicus	0.001	0.00467647	0.00153694	0.00234
alt_log	MYC_TARGETS_V1	hallmark	0.001	0.0046405	0.00152665	0.00237
alt_log	ANTIGEN_PROCESSING_AND_PRESENTATION	kegg_legacy	5e-08	0.00461698	0.00152241	0.00242
ggt_log	MISMATCH_REPAIR	kegg_legacy	0.001	0.00471706	0.00155598	0.00243
alt_log	REFERENCE_GF_RTK_RAS_PI3K_SIGNALING_PATHWAY	kegg_medicus	5e-08	-0.00461713	0.00152383	0.00245
ggt_log	KRAS_SIGNALING_DN	hallmark	5e-08	0.00464862	0.00153571	0.00247
ast_log	PENTOSE_PHOSPHATE_PATHWAY	kegg_legacy	5e-08	0.00499844	0.00165588	0.00254
ggt_log	REFERENCE_LECTIN_PATHWAY_OF_COMPLEMENT_CASCADE_C4_C2_TO_C3_CONVERTASE_FORMATION	kegg_medicus	0.001	0.00471905	0.00156425	0.00255
ast_log	REFERENCE_CD40_NFKB_SIGNALING_PATHWAY	kegg_medicus	0.001	0.00500161	0.00165858	0.00256
ggt_log	REFERENCE_INTRINSIC_APOPTOTIC_PATHWAY	kegg_medicus	5e-08	0.00465941	0.0015454	0.00257
ggt_log	DNA_REPAIR	hallmark	0.001	0.00467046	0.00154922	0.00257
ggt_log	GLYCOSPHINGOLIPID_BIOSYNTHESIS_GLOBO_SERIES	kegg_legacy	0.001	0.00478946	0.00158976	0.00259
alt_log	PATHOGEN_HBV_LHBS_TO_PKC_ERK_SIGNALING_PATHWAY	kegg_medicus	0.001	0.00458182	0.00152106	0.00259
ggt_log	ENDOCYTOSIS	kegg_legacy	0.001	0.00463578	0.00153919	0.0026
ast_log	REFERENCE_RAC_CDC42_PAK_ERK_SIGNALING_PATHWAY	kegg_medicus	0.001	0.00487235	0.0016185	0.00261
ast_log	GLYOXYLATE_AND_DICARBOXYLATE_METABOLISM	kegg_legacy	0.001	0.00493559	0.00164263	0.00266
ast_log	REFERENCE_ANGIOTENSIN_ALDOSTERONE_SIGNALING_PATHWAY	kegg_medicus	0.001	0.00488139	0.00162484	0.00266
ast_log	VARIANT_MUTATION_INACTIVATED_ATP2B3_TO_ANGIOTENSIN_ALDOSTERONE_SIGNALING_PATHWAY	kegg_medicus	0.001	0.00488139	0.00162484	0.00266
ast_log	ENV_FACTOR_METALS_TO_RAS_ERK_SIGNALING_PATHWAY	kegg_medicus	0.001	0.00488843	0.00162754	0.00267
ast_log	REFERENCE_RORA_MEDIATED_TRANSCRIPTION	kegg_medicus	5e-08	0.00488095	0.00162687	0.0027
ast_log	REFERENCE_BILE_ACID_BIOSYNTHESIS	kegg_medicus	5e-08	-0.00487502	0.00162752	0.00274
ast_log	PRIMARY_BILE_ACID_BIOSYNTHESIS	kegg_legacy	5e-08	-0.00487502	0.00162752	0.00274
alt_log	REFERENCE_GPI_ANCHOR_BIOSYNTHESIS	kegg_medicus	5e-08	0.00459039	0.00153281	0.00275
alt_log	GLYCOSYLPHOSPHATIDYLINOSITOL_GPI_ANCHOR_BIOSYNTHESIS	kegg_legacy	5e-08	0.00459039	0.00153281	0.00275
ast_log	REFERENCE_EGF_EGFR_PI3K_NFKB_SIGNALING_PATHWAY	kegg_medicus	0.001	0.00506939	0.00169485	0.00278
alt_log	REFERENCE_ANTIGEN_PROCESSING_AND_PRESENTATION_BY_MHC_CLASS_I_MOLECULES	kegg_medicus	0.001	0.00457403	0.00153083	0.00281
ggt_log	MYOGENESIS	hallmark	0.001	0.00466546	0.00156192	0.00282
ast_log	REFERENCE_TGFA_EGFR_PLCG_PKC_SIGNALING_PATHWAY	kegg_medicus	0.001	0.0048558	0.00162571	0.00282
alt_log	PATHOGEN_YERSINIA_YOPP_J_TO_TLR2_4_MAPK_SIGNALING_PATHWAY	kegg_medicus	0.001	0.00458896	0.00153687	0.00283
ast_log	REFERENCE_ACTIVATION_OF_PRC2.2_BY_UBIQUITINATION_OF_H2AK119_IN_GERMLINE_GENES	kegg_medicus	0.001	0.00483762	0.00162028	0.00283
alt_log	REFERENCE_AUTOPHAGOSOME_AND_LYSOSOME_FUSION_TETHERING_FACTOR	kegg_medicus	5e-08	0.00454202	0.00152402	0.00288
alt_log	REFERENCE_AUTOPHAGOSOME_AND_LYSOSOME_FUSION_TETHERING_FACTOR_GRASP55	kegg_medicus	5e-08	0.00454202	0.00152402	0.00288
alt_log	REFERENCE_AUTOPHAGY_VESICLE_NUCLEATION_ELONGATION_MATURATION_LC3_II_FORMATION	kegg_medicus	5e-08	0.00454202	0.00152402	0.00288
alt_log	REFERENCE_AUTOPHAGY_VESICLE_NUCLEATION_ELONGATION_MATURATION_SEQUESTOSOME_1_LIKE_RECEPTOR	kegg_medicus	5e-08	0.00454202	0.00152402	0.00288
alt_log	REFERENCE_TBK1_MEDIATED_AUTOPHAGOSOME_FORMATION	kegg_medicus	5e-08	0.00454202	0.00152402	0.00288
ast_log	METABOLISM_OF_XENOBIOTICS_BY_CYTOCHROME_P450	kegg_legacy	0.001	0.00492766	0.001654	0.00289
ast_log	APOPTOSIS	hallmark	5e-08	0.00481945	0.00161874	0.00291
ast_log	REFERENCE_TNF_JNK_SIGNALING_PATHWAY	kegg_medicus	0.001	0.00486333	0.0016352	0.00294
ast_log	REFERENCE_N_GLYCAN_PRECURSOR_BIOSYNTHESIS_ALG6_TO_OST	kegg_medicus	0.001	-0.00482357	0.00162195	0.00294
alt_log	PATHOGEN_SHIGELLA_IPGB1_TO_ITGA_B_RHOG_RAC_SIGNALING_PATHWAY	kegg_medicus	5e-08	0.00454475	0.00152827	0.00294
alt_log	REFERENCE_CCR_CXCR_GNB_G_PI3K_RAC_SIGNALING_PATHWAY	kegg_medicus	5e-08	0.00454475	0.00152827	0.00294
ast_log	REFERENCE_IL1_IL1R_JNK_SIGNALING_PATHWAY	kegg_medicus	0.001	0.00482759	0.00162542	0.00298
ast_log	LEISHMANIA_INFECTION	kegg_legacy	0.001	0.00480386	0.00161859	0.003
alt_log	REFERENCE_CXCL12_CXCR4_PKC_ERK_SIGNALING_PATHAWAY	kegg_medicus	0.001	0.0045183	0.00152413	0.00303
alt_log	UV_RESPONSE_UP	hallmark	0.001	0.00455435	0.00153793	0.00306
alt_log	REFERENCE_TNF_P38_SIGNALING_PATHWAY	kegg_medicus	0.001	0.00450226	0.0015209	0.00307
alt_log	REFERENCE_BLOOD_GROUP_H_O_ANTIGEN_TYPE_1_BIOSYNTHESIS	kegg_medicus	0.001	-0.00454954	0.00153801	0.0031
ast_log	VARIANT_MUTATION_ACTIVATED_CACNA1D_H_TO_ANGIOTENSIN_ALDOSTERONE_SIGNALING_PATHWAY	kegg_medicus	0.001	0.00480383	0.00162693	0.00315
ast_log	VARIANT_MUTATION_ACTIVATED_KCNJ5_TO_ANGIOTENSIN_ALDOSTERONE_SIGNALING_PATHWAY	kegg_medicus	0.001	0.00480383	0.00162693	0.00315
ast_log	VARIANT_MUTATION_INACTIVATED_ATP1A1_TO_ANGIOTENSIN_ALDOSTERONE_SIGNALING_PATHWAY	kegg_medicus	0.001	0.00480383	0.00162693	0.00315
alt_log	VARIANT_MUTATION_ACTIVATED_PRKCG_TO_MGLUR1_TRPC3_SIGNALING_PATHWAY	kegg_medicus	0.001	0.00451625	0.00153331	0.00323
alt_log	MATURITY_ONSET_DIABETES_OF_THE_YOUNG	kegg_legacy	0.001	-0.00452834	0.00153791	0.00324
alt_log	VARIANT_MUTATION_CAUSED_ABERRANT_HTT_TO_MGLUR5_CA2_APOPTOTIC_PATHWAY	kegg_medicus	0.001	0.00451233	0.00153438	0.00327
alt_log	LEUKOCYTE_TRANSENDOTHELIAL_MIGRATION	kegg_legacy	0.001	0.00447951	0.00152454	0.0033
ast_log	REFERENCE_ANTIGEN_PROCESSING_AND_PRESENTATION_BY_MHC_CLASS_I_MOLECULES	kegg_medicus	5e-08	0.00477009	0.00162355	0.0033
ggt_log	PROTEASOME	kegg_legacy	5e-08	0.00450637	0.00153424	0.00331
alt_log	ENV_FACTOR_PARAQUAT_TO_FAS_JNK_SIGNALING_PATHWAY	kegg_medicus	5e-08	0.00450969	0.00153614	0.00333
alt_log	PATHOGEN_HIV_VPR_TAT_TO_TNF_JNK_SIGNALING_PATHWAY	kegg_medicus	5e-08	0.00450969	0.00153614	0.00333
alt_log	PATHOGEN_HTLV_1_TAX_TO_TNF_JNK_SIGNALING_PATHWAY	kegg_medicus	5e-08	0.00450969	0.00153614	0.00333
alt_log	REFERENCE_FAS_JNK_SIGNALING_PATHWAY	kegg_medicus	5e-08	0.00450969	0.00153614	0.00333
alt_log	REFERENCE_REGULATION_OF_GF_RTK_RAS_ERK_SIGNALING_PTP	kegg_medicus	5e-08	0.00450969	0.00153614	0.00333
alt_log	VARIANT_MUTATION_CAUSED_ABERRANT_HTT_TO_ANTEROGRADE_AXONAL_TRANSPORT	kegg_medicus	5e-08	0.00450969	0.00153614	0.00333
alt_log	VARIANT_MUTATION_INACTIVATED_DJ1_TO_FAS_JNK_SIGNALING_PATWHAY	kegg_medicus	5e-08	0.00450969	0.00153614	0.00333
ggt_log	REFERENCE_NUCLEAR_INITIATED_ESTROGEN_SIGNALING_PATHWAY	kegg_medicus	0.001	0.00454797	0.00154937	0.00333
alt_log	REFERENCE_FE_TF_TRANSPORT	kegg_medicus	0.001	-0.00446261	0.00152061	0.00334
ast_log	PATHOGEN_HSV_GD_TO_HVEM_NFKB_SIGNALING_PATHWAY	kegg_medicus	0.001	0.0049422	0.00168484	0.00335
ast_log	PATHOGEN_KSHV_K15_TO_TNF_NFKB_SIGNALING_PATHWAY	kegg_medicus	0.001	0.0049422	0.00168484	0.00335
ast_log	PATHOGEN_KSHV_VFLIP_TO_TNF_NFKB_SIGNALING_PATHWAY	kegg_medicus	0.001	0.0049422	0.00168484	0.00335
ast_log	REFERENCE_LIGHT_HVEM_NFKB_SIGNALING_PATHWAY	kegg_medicus	0.001	0.0049422	0.00168484	0.00335
ggt_log	GLYCOSPHINGOLIPID_BIOSYNTHESIS_GLOBO_SERIES	kegg_legacy	5e-08	0.00463858	0.00158484	0.00342
ast_log	REFERENCE_LECTIN_PATHWAY_OF_COMPLEMENT_CASCADE_C4_C2_TO_C3_CONVERTASE_FORMATION	kegg_medicus	0.001	0.00473406	0.00161766	0.00343
ast_log	SPERMATOGENESIS	hallmark	5e-08	0.0047293	0.00161982	0.0035
alt_log	VARIANT_MUTATION_INACTIVATED_RUNX1_TO_TRANSCRIPTION	kegg_medicus	0.001	0.00450807	0.00154475	0.00352
alt_log	REFERENCE_ACTH_CORTISOL_SIGNALING_PATHWAY	kegg_medicus	0.001	0.00442732	0.00151787	0.00354
alt_log	VARIANT_CYP11B1_CYP11B2_FUSION_TO_ACTH_CORTISOL_SIGNALING_PATHWAY	kegg_medicus	0.001	0.00442732	0.00151787	0.00354
ggt_log	PI3K_AKT_MTOR_SIGNALING	hallmark	5e-08	0.00452662	0.00155397	0.00358
alt_log	REFERENCE_AUTOPHAGY_VESICLE_NUCLEATION_ELONGATION_MATURATION_SEQUESTOSOME_1_LIKE_RECEPTOR	kegg_medicus	0.001	0.00445255	0.0015295	0.0036
alt_log	REFERENCE_TBK1_MEDIATED_AUTOPHAGOSOME_FORMATION	kegg_medicus	0.001	0.00445255	0.0015295	0.0036
ast_log	REFERENCE_CXCR4_GNB_G_PLCB_PKC_SIGNALING_PATHWAY	kegg_medicus	0.001	0.0047573	0.00163427	0.0036
ast_log	TGF_BETA_SIGNALING_PATHWAY	kegg_legacy	5e-08	0.00472014	0.00162238	0.00362
alt_log	REFERENCE_GNRH_GNRHR_PLCB_PKC_SIGNALING_PATHWAY	kegg_medicus	0.001	0.00442714	0.00152189	0.00363
ast_log	PATHOGEN_KSHV_VFLIP_TO_NFKB_SIGNALING_PATHWAY	kegg_medicus	0.001	0.00490574	0.00168753	0.00365
ast_log	PATHOGEN_SALMONELLA_SOPE_E2_TO_NOD_NFKB_SIGNALING_PATHWAY	kegg_medicus	0.001	0.00490574	0.00168753	0.00365
ast_log	REFERENCE_NOD_NFKB_SIGNALING_PATHWAY	kegg_medicus	0.001	0.00490574	0.00168753	0.00365
ast_log	REFERENCE_TLR3_NFKB_SIGNALING_PATHWAY	kegg_medicus	0.001	0.00490574	0.00168753	0.00365
ast_log	KRAS_SIGNALING_DN	hallmark	5e-08	0.00470226	0.00161786	0.00366
ggt_log	OTHER_GLYCAN_DEGRADATION	kegg_legacy	0.001	0.00452448	0.00155777	0.00368
ggt_log	VALINE_LEUCINE_AND_ISOLEUCINE_BIOSYNTHESIS	kegg_legacy	0.001	0.0044916	0.00154849	0.00372
alt_log	PATHOGEN_HBV_HBX_TO_CREB_MEDIATED_TRANSCRIPTION	kegg_medicus	0.001	0.0044482	0.00153474	0.00375
ggt_log	REFERENCE_BILE_ACID_BIOSYNTHESIS	kegg_medicus	5e-08	0.00448414	0.00154767	0.00376
ggt_log	PRIMARY_BILE_ACID_BIOSYNTHESIS	kegg_legacy	5e-08	0.00448414	0.00154767	0.00376
ast_log	VIBRIO_CHOLERAE_INFECTION	kegg_legacy	0.001	0.00472401	0.00163057	0.00377
ast_log	REFERENCE_ANTIGEN_PROCESSING_AND_PRESENTATION_BY_MHC_CLASS_I_MOLECULES	kegg_medicus	0.001	0.00468865	0.00162058	0.00381
ast_log	ANTIGEN_PROCESSING_AND_PRESENTATION	kegg_legacy	0.001	0.00467786	0.00161773	0.00383
ggt_log	PATHOGEN_KSHV_VGPCR_TO_GNB_G_PI3K_JNK_SIGNALING_PATHWAY	kegg_medicus	0.001	0.00447373	0.00154757	0.00384
ast_log	REFERENCE_CLASSICAL_PATHWAY_OF_COMPLEMENT_CASCADE_C4_C2_TO_C3_CONVERTASE_FORMATION	kegg_medicus	0.001	0.00469075	0.0016234	0.00386
alt_log	VARIANT_MUTATION_CAUSED_ABERRANT_HTT_TO_TNF_JNK_SIGNALING_PATHWAY	kegg_medicus	0.001	0.00442907	0.00153286	0.00386
alt_log	REFERENCE_CHRNA7_E2F_SIGNALING_PATHWAY	kegg_medicus	0.001	0.00439011	0.00151965	0.00387
ast_log	BLADDER_CANCER	kegg_legacy	0.001	0.00471665	0.00163349	0.00388
alt_log	ANDROGEN_RESPONSE	hallmark	0.001	0.0045354	0.00157084	0.00389
ast_log	PATHOGEN_ESCHERICHIA_TIR_TO_TLR2_4_MAPK_SIGNALING_PATHWAY	kegg_medicus	0.001	0.00488529	0.00169332	0.00391
ast_log	ANTIGEN_PROCESSING_AND_PRESENTATION	kegg_legacy	5e-08	0.00466511	0.00161778	0.00393
alt_log	REFERENCE_REGULATION_OF_COMPLEMENT_CASCADE_CFHR	kegg_medicus	0.001	0.0043659	0.00151708	0.004
alt_log	FATTY_ACID_METABOLISM	hallmark	5e-08	0.00441919	0.0015415	0.00415
alt_log	ABC_TRANSPORTERS	kegg_legacy	0.001	0.00433655	0.0015141	0.00418
ast_log	EPITHELIAL_MESENCHYMAL_TRANSITION	hallmark	5e-08	0.00467823	0.00163365	0.00419
ast_log	PATHOGEN_HIV_GP120_TO_TNF_NFKB_SIGNALING_PATHWAY	kegg_medicus	0.001	0.00479767	0.00168107	0.00432
ast_log	PATHOGEN_HIV_NEF_TO_TNF_NFKB_SIGNALING_PATHWAY	kegg_medicus	0.001	0.00479767	0.00168107	0.00432
alt_log	REFERENCE_NUCLEAR_INITIATED_ESTROGEN_SIGNALING_PATHWAY	kegg_medicus	0.001	0.00439597	0.00154125	0.00434
ast_log	VARIANT_MUTATION_CAUSED_ABERRANT_HTT_TO_TNF_JNK_SIGNALING_PATHWAY	kegg_medicus	0.001	0.004699	0.001653	0.00447
alt_log	REFERENCE_CLASSICAL_PATHWAY_OF_COMPLEMENT_CASCADE_C4_C2_TO_C3_CONVERTASE_FORMATION	kegg_medicus	5e-08	0.00439428	0.00154756	0.00452
alt_log	REFERENCE_LECTIN_PATHWAY_OF_COMPLEMENT_CASCADE_C4_C2_TO_C3_CONVERTASE_FORMATION	kegg_medicus	5e-08	0.00439428	0.00154756	0.00452
alt_log	GLYCINE_SERINE_AND_THREONINE_METABOLISM	kegg_legacy	0.001	0.00434487	0.00153021	0.00452
ggt_log	TYPE_I_DIABETES_MELLITUS	kegg_legacy	0.001	0.00435256	0.0015335	0.00454
ast_log	ENV_FACTOR_E2_TO_RAS_ERK_SIGNALING_PATHWAY	kegg_medicus	0.001	0.00463013	0.00163225	0.00456
ast_log	SPERMATOGENESIS	hallmark	0.001	0.00460559	0.00162535	0.0046
ggt_log	ESTROGEN_RESPONSE_LATE	hallmark	5e-08	0.00435533	0.00154042	0.00469
ggt_log	REFERENCE_BASE_EXCISION_AND_STRAND_CLEAVAGE_BY_MONOFUNCTIONAL_GLYCOSYLASE	kegg_medicus	5e-08	0.0043505	0.00154015	0.00473
ggt_log	ENV_FACTOR_TCDD_TO_AHR_SIGNALING_PATHWAY	kegg_medicus	5e-08	0.00438484	0.00155333	0.00476
ast_log	CHEMOKINE_SIGNALING_PATHWAY	kegg_legacy	5e-08	0.00469964	0.00166499	0.00476
ast_log	HEME_METABOLISM	hallmark	0.001	0.00460213	0.00163146	0.00479
ggt_log	REFERENCE_CXCR4_GNB_G_PLCB_PKC_SIGNALING_PATHWAY	kegg_medicus	0.001	0.00437374	0.00155105	0.0048
alt_log	REFERENCE_REGULATION_OF_COMPLEMENT_CASCADE_CFHR	kegg_medicus	5e-08	0.00427587	0.00151677	0.00482
alt_log	B_CELL_RECEPTOR_SIGNALING_PATHWAY	kegg_legacy	5e-08	0.00434691	0.00154287	0.00484
ast_log	REFERENCE_IRE1A_JNK_SIGNALING_PATHWAY	kegg_medicus	0.001	0.00463486	0.00164659	0.00488
ggt_log	REFERENCE_ANTIGEN_PROCESSING_AND_PRESENTATION_BY_MHC_CLASS_I_MOLECULES	kegg_medicus	5e-08	0.00436081	0.00154982	0.0049
alt_log	REFERENCE_ITGA_B_FAK_CDC42_SIGNALING_PATHWAY	kegg_medicus	5e-08	0.00428602	0.0015233	0.0049
alt_log	REFERENCE_ITGA_B_RHOGAP_RHOA_SIGNALING_PATHWAY	kegg_medicus	5e-08	0.00428602	0.0015233	0.0049
alt_log	REFERENCE_KERATAN_SULFATE_DEGRADATION	kegg_medicus	0.001	0.00445408	0.00158331	0.00491
alt_log	INTESTINAL_IMMUNE_NETWORK_FOR_IGA_PRODUCTION	kegg_legacy	0.001	0.00427524	0.00151983	0.00491
alt_log	TYPE_I_DIABETES_MELLITUS	kegg_legacy	5e-08	0.00426929	0.001519	0.00495
alt_log	REFERENCE_GF_RTK_RAS_ERK_SIGNALING_PATHWAY	kegg_medicus	5e-08	-0.00428169	0.00152473	0.00498
alt_log	VARIANT_LMO2_REARRANGEMENT_TO_TRANSCRIPTIONAL_REPRESSION	kegg_medicus	5e-08	0.00431419	0.00153852	0.00505
ggt_log	VARIANT_NOTCH_OVEREXPRESSION_TO_NOTCH_SIGNALING_PATHWAY	kegg_medicus	0.001	0.00433901	0.00154805	0.00507
alt_log	VARIANT_IGH_MMSET_FUSION_TO_TRANSCRIPTIONAL_ACTIVATION	kegg_medicus	0.001	0.00414763	0.00147988	0.00507
ggt_log	CELL_ADHESION_MOLECULES_CAMS	kegg_legacy	0.001	0.00429775	0.00153429	0.00509
ast_log	MITOTIC_SPINDLE	hallmark	0.001	0.00453369	0.00162037	0.00514
alt_log	REFERENCE_CRHR_PKA_ACTH_SIGNALING_PATHWAY	kegg_medicus	0.001	0.00428005	0.0015305	0.00517
ggt_log	REFERENCE_HOMOLOGOUS_RECOMBINATION	kegg_medicus	0.001	0.0043372	0.00155106	0.00517
ggt_log	GLYCINE_SERINE_AND_THREONINE_METABOLISM	kegg_legacy	0.001	0.00431533	0.00154388	0.00519
alt_log	REFERENCE_ITGA_B_TALIN_VINCULIN_SIGNALING_PATHWAY	kegg_medicus	0.001	0.00424225	0.00152027	0.00526
ggt_log	REFERENCE_TLR2_4_MAPK_SIGNALING_PATHWAY	kegg_medicus	0.001	0.00431422	0.00155042	0.00539
alt_log	REFERENCE_GHRHR_PKA_GH_SIGNALING_PATHWAY	kegg_medicus	0.001	0.00425291	0.00152961	0.00543
ast_log	REFERENCE_CITRATE_CYCLE_FIRST_CARBON_OXIDATION	kegg_medicus	0.001	0.00451066	0.00162315	0.00545
alt_log	APOPTOSIS	hallmark	0.001	0.00425881	0.00153256	0.00545
ggt_log	REFERENCE_WNT_SIGNALING_PATHWAY	kegg_medicus	0.001	0.00431834	0.00155542	0.0055
ggt_log	VARIANT_LRP6_OVEREXPRESSION_TO_WNT_SIGNALING_PATHWAY	kegg_medicus	0.001	0.00431834	0.00155542	0.0055
ast_log	LYSOSOME	kegg_legacy	0.001	0.00451439	0.00162645	0.00551
ast_log	REFERENCE_TNF_P38_SIGNALING_PATHWAY	kegg_medicus	0.001	0.00449796	0.00162123	0.00553
ggt_log	VARIANT_LOSS_OF_VHL_TO_HIF_1_SIGNALING_PATHWAY	kegg_medicus	0.001	0.00428998	0.00154663	0.00554
alt_log	ENV_FACTOR_NNK_NNN_TO_CHRNA7_E2F_SIGNALING_PATHWAY	kegg_medicus	0.001	0.00421591	0.00152046	0.00556
ast_log	PATHOGEN_EBV_LMP1_TO_NFKB_SIGNALING_PATHWAY	kegg_medicus	0.001	0.00467987	0.00168883	0.00559
ast_log	REFERENCE_EGF_EGFR_PLCG_CAMK_SIGNALING_PATHWAY	kegg_medicus	0.001	0.00450517	0.00162672	0.00561
ast_log	VARIANT_AMPLIFIED_EGFR_TO_PLCG_CAMK_SIGNALING_PATHWAY	kegg_medicus	0.001	0.00450517	0.00162672	0.00561
ast_log	VARIANT_AMPLIFIED_PDGFR_TO_PLCG_CAMK_SIGNALING_PATHWAY	kegg_medicus	0.001	0.00450517	0.00162672	0.00561
ggt_log	REFERENCE_CD80_CD86_CTLA4_PP2A_SIGNALING_PATHWAY	kegg_medicus	0.001	0.00428803	0.00155038	0.00568
ggt_log	REFERENCE_PP2A_AKT_SIGNALING_PATHWAY	kegg_medicus	0.001	0.00428803	0.00155038	0.00568
alt_log	PATHOGEN_ESCHERICHIA_TIR_TO_TLR2_4_MAPK_SIGNALING_PATHWAY	kegg_medicus	5e-08	0.00444173	0.00160631	0.00569
ast_log	WNT_BETA_CATENIN_SIGNALING	hallmark	0.001	0.00448891	0.00162381	0.0057
alt_log	UBIQUITIN_MEDIATED_PROTEOLYSIS	kegg_legacy	5e-08	0.0042089	0.00152263	0.00571
ggt_log	REFERENCE_REGULATION_OF_GF_RTK_RAS_ERK_SIGNALING_SPRED_AND_NF1	kegg_medicus	0.001	-0.00431927	0.0015642	0.00576
ggt_log	VARIANT_MUTATION_INACTIVATED_APC_TO_WNT_SIGNALING_PATHWAY	kegg_medicus	0.001	0.00431135	0.00156338	0.00582
ggt_log	HUNTINGTONS_DISEASE	kegg_legacy	5e-08	0.00428365	0.00155374	0.00583
ast_log	REFERENCE_LONG_PATCH_BER	kegg_medicus	0.001	0.004511	0.00163721	0.00586
ggt_log	REFERENCE_CLASSICAL_PATHWAY_OF_COMPLEMENT_CASCADE_C4_C2_TO_C3_CONVERTASE_FORMATION	kegg_medicus	5e-08	0.00424957	0.00154492	0.00595
ggt_log	COMPLEMENT_AND_COAGULATION_CASCADES	kegg_legacy	5e-08	0.00424957	0.00154492	0.00595
ggt_log	VARIANT_MUTATION_CAUSED_ABERRANT_HTT_TO_ANTEROGRADE_AXONAL_TRANSPORT	kegg_medicus	0.001	0.00423566	0.00154043	0.00597
ast_log	PATHOGEN_SARS_COV_2_S_TO_ANGII_AT1R_NOX2_SIGNALING_PATHWAY	kegg_medicus	5e-08	0.00445436	0.00162246	0.00604
ggt_log	TOLL_LIKE_RECEPTOR_SIGNALING_PATHWAY	kegg_legacy	0.001	0.00426121	0.001555	0.00614
alt_log	PATHOGEN_HCMV_US28_TO_GNA12_13_RHO_SIGNALING_PATHWAY	kegg_medicus	0.001	0.00416494	0.00152098	0.00618
alt_log	REFERENCE_CXCR4_GNA12_13_RHO_SIGNALING_PATHWAY	kegg_medicus	0.001	0.00416494	0.00152098	0.00618
ast_log	REFERENCE_BMP_HAMP_SIGNALING_PATHWAY_AUXILIARY_FACTOR	kegg_medicus	5e-08	0.00446309	0.00163001	0.00618
ggt_log	ANGIOGENESIS	hallmark	0.001	0.00421124	0.00154086	0.00628
ast_log	ENV_FACTOR_METALS_TO_JNK_SIGNALING_PATHWAY	kegg_medicus	0.001	0.00450035	0.00164942	0.00636
ggt_log	ENDOCYTOSIS	kegg_legacy	5e-08	0.00417621	0.00153409	0.00648
ast_log	REFERENCE_PKR_EIF2ALPHA_SIGNALING_PATHWAY	kegg_medicus	0.001	0.00444585	0.0016366	0.0066
ast_log	REFERENCE_COMMON_PATHWAY_OF_COMPLEMENT_CASCADE_MAC_FORMATION	kegg_medicus	0.001	0.0044322	0.00163185	0.00661
alt_log	REFERENCE_CA2_CAM_CAMK_SIGNALING_PATHWAY	kegg_medicus	0.001	0.00414063	0.00152628	0.00667
ggt_log	REFERENCE_HIF_1_SIGNALING_PATHWAY	kegg_medicus	0.001	0.00419505	0.00154654	0.00668
ggt_log	APOPTOSIS	hallmark	5e-08	0.00423218	0.00156151	0.00672
ast_log	PATHOGEN_HCMV_US28_TO_GNA12_13_RHO_SIGNALING_PATHWAY	kegg_medicus	0.001	0.00443193	0.00163568	0.00674
ast_log	REFERENCE_CXCR4_GNA12_13_RHO_SIGNALING_PATHWAY	kegg_medicus	0.001	0.00443193	0.00163568	0.00674
alt_log	REFERENCE_PINK_PARKIN_MEDIATED_AUTOPHAGOSOME_FORMATION	kegg_medicus	5e-08	0.00412539	0.00152358	0.00678
alt_log	VARIANT_MUTATION_INACTIVATED_P62_TO_PINK_PARKIN_MEDIATED_AUTOPHAGOSOME_FORMATION	kegg_medicus	5e-08	0.00412539	0.00152358	0.00678
alt_log	PATHOGEN_HPV_E5_TO_ANTIGEN_PROCESSING_AND_PRESENTATION_BY_MHC_CLASS_I_MOLECULES	kegg_medicus	0.001	0.00414687	0.00153259	0.00681
alt_log	PATHOGEN_HTLV_1_P12_TO_ANTIGEN_PROCESSING_AND_PRESENTATION_BY_MHC_CLASS_I_MOLECULES	kegg_medicus	0.001	0.00414687	0.00153259	0.00681
alt_log	PATHOGEN_KSHV_MIR1_2_TO_ANTIGEN_PROCESSING_AND_PRESENTATION_BY_MHC_CLASS_I_MOLECULES	kegg_medicus	0.001	0.00414687	0.00153259	0.00681
ast_log	FC_EPSILON_RI_SIGNALING_PATHWAY	kegg_legacy	5e-08	0.00440026	0.00162716	0.00685
ggt_log	REFERENCE_CITRATE_CYCLE_FIRST_CARBON_OXIDATION	kegg_medicus	0.001	0.00420403	0.00155544	0.00688
ast_log	GLYCINE_SERINE_AND_THREONINE_METABOLISM	kegg_legacy	0.001	0.0044635	0.00165149	0.00688
alt_log	REFERENCE_PINK_PARKIN_MEDIATED_AUTOPHAGOSOME_FORMATION	kegg_medicus	0.001	0.0041315	0.00152896	0.00689
ast_log	PROPANOATE_METABOLISM	kegg_legacy	0.001	0.00443212	0.00164153	0.00693
ggt_log	REFERENCE_BLOOD_GROUP_H_O_ANTIGEN_TYPE_2_BIOSYNTHESIS	kegg_medicus	0.001	0.00423428	0.00156896	0.00696
ggt_log	ENDOMETRIAL_CANCER	kegg_legacy	5e-08	0.00427199	0.00158392	0.00699
ast_log	REFERENCE_IL10_FAMILY_TO_JAK_STAT_SIGNALING_PATHWAY	kegg_medicus	0.001	0.00444599	0.00164849	0.007
ast_log	AMINO_SUGAR_AND_NUCLEOTIDE_SUGAR_METABOLISM	kegg_legacy	5e-08	0.00457212	0.00169789	0.00709
ggt_log	VARIANT_MUTATION_INACTIVATED_AXIN_TO_WNT_SIGNALING_PATHWAY	kegg_medicus	0.001	0.00420813	0.00156481	0.00716
alt_log	RNA_POLYMERASE	kegg_legacy	0.001	0.00412688	0.0015392	0.00734
alt_log	PRION_DISEASES	kegg_legacy	0.001	0.00411174	0.00153511	0.0074
ggt_log	APOPTOSIS	hallmark	0.001	0.00415739	0.00155487	0.0075
ggt_log	PANCREATIC_CANCER	kegg_legacy	0.001	0.00412479	0.00154278	0.0075
ggt_log	ANTIGEN_PROCESSING_AND_PRESENTATION	kegg_legacy	5e-08	0.00412375	0.00154251	0.00751
alt_log	PHOSPHATIDYLINOSITOL_SIGNALING_SYSTEM	kegg_legacy	0.001	0.0040625	0.00152047	0.00754
alt_log	VARIANT_MUTATION_CAUSED_ABERRANT_SOD1_TO_RETROGRADE_AXONAL_TRANSPORT	kegg_medicus	0.001	0.00406927	0.0015231	0.00755
ggt_log	VARIANT_MUTATION_INACTIVATED_FGF17_TO_RAS_ERK_SIGNALING_PATHWAY	kegg_medicus	5e-08	0.00411487	0.00154232	0.00763
ggt_log	TYPE_II_DIABETES_MELLITUS	kegg_legacy	5e-08	0.00420523	0.00157627	0.00763
ast_log	REFERENCE_REGULATION_OF_COMPLEMENT_CASCADE_MAC_INHIBITION	kegg_medicus	0.001	0.00434662	0.00163055	0.00768
ggt_log	REFERENCE_FE_TF_TRANSPORT	kegg_medicus	5e-08	0.00409494	0.00153727	0.00773
alt_log	REFERENCE_CXCR4_GNB_G_PLCB_PKC_SIGNALING_PATHWAY	kegg_medicus	0.001	0.00404059	0.00151725	0.00774
ast_log	PROGESTERONE_MEDIATED_OOCYTE_MATURATION	kegg_legacy	0.001	0.00434835	0.00163326	0.00776
ggt_log	PATHOGEN_HTLV_1_TAX_TO_TNF_JNK_SIGNALING_PATHWAY	kegg_medicus	0.001	0.00414296	0.00155654	0.00778
ast_log	REFERENCE_LPA_GNAQ_11_RHOA_SIGNALING_PATHWAY	kegg_medicus	0.001	0.00433836	0.00163037	0.00779
alt_log	ESTROGEN_RESPONSE_EARLY	hallmark	0.001	0.00403924	0.00151868	0.00782
ast_log	PATHOGEN_HBV_HBX_TO_CREB_MEDIATED_TRANSCRIPTION	kegg_medicus	0.001	0.00431163	0.00162125	0.00783
ast_log	PURINE_METABOLISM	kegg_legacy	0.001	0.00433359	0.00162987	0.00784
ast_log	GLYCOSAMINOGLYCAN_BIOSYNTHESIS_CHONDROITIN_SULFATE	kegg_legacy	0.001	0.00437959	0.00165016	0.00795
alt_log	N_GLYCAN_BIOSYNTHESIS	kegg_legacy	0.001	-0.00404866	0.00152581	0.00797
alt_log	HUNTINGTONS_DISEASE	kegg_legacy	5e-08	0.00406749	0.00153738	0.00815
alt_log	REFERENCE_AUTOPHAGOSOME_AND_LYSOSOME_FUSION_TETHERING_FACTOR_GRASP55	kegg_medicus	0.001	0.0040379	0.00152683	0.00818
alt_log	REFERENCE_AUTOPHAGY_VESICLE_NUCLEATION_ELONGATION_MATURATION_LC3_II_FORMATION	kegg_medicus	0.001	0.0040379	0.00152683	0.00818
ggt_log	HOMOLOGOUS_RECOMBINATION	kegg_legacy	0.001	0.00410471	0.00155242	0.00819
alt_log	P53_PATHWAY	hallmark	5e-08	0.00411131	0.00155701	0.00828
ast_log	ALLOGRAFT_REJECTION	hallmark	0.001	0.00428285	0.00162274	0.00831
ast_log	N_GLYCAN_BIOSYNTHESIS	kegg_legacy	0.001	-0.00431988	0.0016373	0.00833
ast_log	REFERENCE_IGF_IGFR_PI3K_NFKB_SIGNALING_PATHWAY	kegg_medicus	0.001	0.00443933	0.00168287	0.00834
alt_log	ENDOCYTOSIS	kegg_legacy	0.001	0.00405117	0.00153593	0.00835
ast_log	GLYCOSPHINGOLIPID_BIOSYNTHESIS_GLOBO_SERIES	kegg_legacy	5e-08	0.00450039	0.00170953	0.00848
ast_log	VALINE_LEUCINE_AND_ISOLEUCINE_DEGRADATION	kegg_legacy	0.001	0.00430126	0.00163439	0.0085
ggt_log	REFERENCE_GPCR_PI3K_SIGNALING_PATHWAY	kegg_medicus	0.001	0.00410701	0.00156092	0.00851
ggt_log	DNA_REPAIR	hallmark	5e-08	0.00406955	0.00154679	0.00851
ast_log	REFERENCE_NOTCH_SIGNALING_PATHWAY	kegg_medicus	0.001	0.0042635	0.00162103	0.00854
ast_log	VARIANT_NOTCH_OVEREXPRESSION_TO_NOTCH_SIGNALING_PATHWAY	kegg_medicus	0.001	0.0042635	0.00162103	0.00854
ast_log	SYSTEMIC_LUPUS_ERYTHEMATOSUS	kegg_legacy	5e-08	0.00425258	0.00161696	0.00854
ggt_log	PATHOGEN_HPV_E5_TO_ANTIGEN_PROCESSING_AND_PRESENTATION_BY_MHC_CLASS_I_MOLECULES	kegg_medicus	0.001	0.00411606	0.00156532	0.00855
ggt_log	PATHOGEN_KSHV_MIR1_2_TO_ANTIGEN_PROCESSING_AND_PRESENTATION_BY_MHC_CLASS_I_MOLECULES	kegg_medicus	0.001	0.00411606	0.00156532	0.00855
ggt_log	REFERENCE_TNFSF10_RIPK1_3_SIGNALING_PATHWAY	kegg_medicus	5e-08	0.00410601	0.00156331	0.00863
ggt_log	REFERENCE_RORA_MEDIATED_TRANSCRIPTION	kegg_medicus	0.001	0.00408054	0.00155439	0.00866
ast_log	REFERENCE_DNA_END_RESECTION_AND_RPA_LOADING	kegg_medicus	0.001	0.00431671	0.00164524	0.0087
ast_log	LYSINE_DEGRADATION	kegg_legacy	5e-08	0.00430018	0.00163907	0.0087
ast_log	REFERENCE_GPCR_PI3K_SIGNALING_PATHWAY	kegg_medicus	0.001	0.00428795	0.0016365	0.00879
ggt_log	REFERENCE_BASE_EXCISION_AND_STRAND_CLEAVAGE_BY_MONOFUNCTIONAL_GLYCOSYLASE	kegg_medicus	0.001	0.00404881	0.00154824	0.00892
ast_log	REFERENCE_PDL_PD1_SHP_PI3K_SIGNALING_PATHWAY	kegg_medicus	5e-08	0.00432093	0.00165292	0.00895
alt_log	VARIANT_EML4_ALK_FUSION_KINASE_TO_PLCG_ERK_SIGNALING_PATHWAY	kegg_medicus	0.001	0.00396561	0.00151943	0.00906
ast_log	VASOPRESSIN_REGULATED_WATER_REABSORPTION	kegg_legacy	5e-08	-0.00426108	0.0016331	0.00908
ggt_log	CHRONIC_MYELOID_LEUKEMIA	kegg_legacy	5e-08	0.0040665	0.00156052	0.00916
alt_log	REFERENCE_PLASMIN_MEDIATED_ACTIVATION_OF_LATENT_TGF_BETA	kegg_medicus	0.001	0.00395296	0.00151783	0.00921
ast_log	PATHOGEN_ESCHERICHIA_TIR_TO_TLR2_4_MAPK_SIGNALING_PATHWAY	kegg_medicus	5e-08	0.00435141	0.00167244	0.00927
ast_log	TGF_BETA_SIGNALING	hallmark	0.001	0.00425833	0.00163752	0.00931
ggt_log	VASCULAR_SMOOTH_MUSCLE_CONTRACTION	kegg_legacy	0.001	0.00401788	0.00154574	0.00934
alt_log	PEROXISOME	kegg_legacy	0.001	0.00410236	0.00157933	0.00939
alt_log	HEMATOPOIETIC_CELL_LINEAGE	kegg_legacy	0.001	0.00395827	0.00152436	0.00941
ggt_log	PATHOGEN_KSHV_VGPCR_TO_GNB_G_PI3K_AKT_SIGNALING_PATHWAY	kegg_medicus	0.001	0.0040443	0.00155802	0.00944
alt_log	PATHOGEN_HIV_GP120_TO_CXCR4_GNB_G_RAC_SIGNALING_PATHWAY	kegg_medicus	0.001	0.00393863	0.00151797	0.00947
alt_log	REFERENCE_CXCR4_GNB_G_RAC_SIGNALING_PATHWAY	kegg_medicus	0.001	0.00393863	0.00151797	0.00947
ast_log	REFERENCE_NOTCH_PROTEOLYTIC_ACTIVATION	kegg_medicus	0.001	0.00418716	0.00161408	0.00948
alt_log	MITOTIC_SPINDLE	hallmark	0.001	0.00395405	0.00152432	0.00949
alt_log	NATURAL_KILLER_CELL_MEDIATED_CYTOTOXICITY	kegg_legacy	5e-08	0.00396281	0.00152899	0.00955
alt_log	REFERENCE_GPI_ANCHOR_BIOSYNTHESIS	kegg_medicus	0.001	0.00397008	0.00153411	0.00966
alt_log	GLYCOSYLPHOSPHATIDYLINOSITOL_GPI_ANCHOR_BIOSYNTHESIS	kegg_legacy	0.001	0.00397008	0.00153411	0.00966
ast_log	SPHINGOLIPID_METABOLISM	kegg_legacy	5e-08	0.00420528	0.00162519	0.00967
ast_log	REFERENCE_REGULATION_OF_GF_RTK_RAS_ERK_SIGNALING_PTP	kegg_medicus	5e-08	-0.0042171	0.00163115	0.00973
alt_log	REFERENCE_GPCR_PI3K_SIGNALING_PATHWAY	kegg_medicus	0.001	0.00392154	0.00151807	0.00979
ast_log	REFERENCE_PDGF_PDGFR_PLCG_CAMK_SIGNALING_PATHWAY	kegg_medicus	0.001	0.00418083	0.00161988	0.00985
ast_log	VARIANT_OLIGOMERIC_CONFORMATION_PRPC_TO_ANTEROGRADE_AXONAL_TRANSPORT	kegg_medicus	5e-08	0.00417472	0.00161834	0.00989
ggt_log	COMPLEMENT_AND_COAGULATION_CASCADES	kegg_legacy	0.001	0.00397145	0.00154062	0.00994
alt_log	VARIANT_MUTATION_INACTIVATED_PRKN_TO_MGLUR1_SIGNALING_PATHWAY	kegg_medicus	0.001	0.00394252	0.00153078	0.01
ast_log	PATHOGEN_HPV_E6_TO_NOTCH_SIGNALING_PATHWAY_N00381	kegg_medicus	0.001	0.00416879	0.00161901	0.01
ggt_log	VARIANT_MUTATION_CAUSED_ABERRANT_ATXN1_TO_RORA_MEDIATED_TRANSCRIPTION	kegg_medicus	0.001	0.00399836	0.00155365	0.0101
ggt_log	REFERENCE_TNF_JNK_SIGNALING_PATHWAY	kegg_medicus	0.001	0.00399343	0.00155189	0.0101
ggt_log	REFERENCE_GATOR1_MTORC1_SIGNALING_PATHWAY	kegg_medicus	0.001	0.00396266	0.00154088	0.0101
ggt_log	GLYCEROLIPID_METABOLISM	kegg_legacy	0.001	0.00394732	0.00153558	0.0102
ast_log	VARIANT_MUTATION_ACTIVATED_PRKACA_TO_ACTH_CORTISOL_SIGNALING_PATHWAY	kegg_medicus	0.001	0.00416819	0.00162211	0.0102
ggt_log	BASE_EXCISION_REPAIR	kegg_legacy	5e-08	0.00397129	0.0015466	0.0102
ast_log	AMYOTROPHIC_LATERAL_SCLEROSIS_ALS	kegg_legacy	5e-08	0.00416222	0.00162114	0.0102
ggt_log	VALINE_LEUCINE_AND_ISOLEUCINE_BIOSYNTHESIS	kegg_legacy	5e-08	0.00395687	0.0015417	0.0103
ggt_log	P53_PATHWAY	hallmark	5e-08	0.00402447	0.0015693	0.0103
alt_log	REFERENCE_PKA_HOLOENZYME	kegg_medicus	0.001	0.00391217	0.00152777	0.0104
ast_log	TIGHT_JUNCTION	kegg_legacy	5e-08	0.0041583	0.00162439	0.0105
alt_log	ALLOGRAFT_REJECTION	kegg_legacy	5e-08	0.00389251	0.00152121	0.0105
alt_log	AUTOIMMUNE_THYROID_DISEASE	kegg_legacy	5e-08	0.00389251	0.00152121	0.0105
ast_log	ONE_CARBON_POOL_BY_FOLATE	kegg_legacy	0.001	0.00417958	0.00163399	0.0105
ggt_log	APOPTOSIS	kegg_legacy	5e-08	0.0039673	0.00155139	0.0106
alt_log	REFERENCE_RAC_CDC42_PAK_ERK_SIGNALING_PATHWAY	kegg_medicus	5e-08	0.00390098	0.00152578	0.0106
ggt_log	APOPTOSIS	kegg_legacy	0.001	0.00393539	0.00154184	0.0107
alt_log	REFERENCE_EGF_EGFR_PLCG_ERK_SIGNALING_PATHWAY	kegg_medicus	0.001	0.00387414	0.00152001	0.0108
alt_log	VARIANT_MUTATION_ACTIVATED_EGFR_TO_PLCG_ERK_SIGNALING_PATHWAY	kegg_medicus	0.001	0.00387414	0.00152001	0.0108
ast_log	REFERENCE_ACTIVATION_OF_PRC2.2_BY_UBIQUITINATION_OF_H2AK119_IN_GERMLINE_GENES	kegg_medicus	5e-08	0.00410921	0.00161402	0.0109
ggt_log	REFERENCE_TLR7_9_IRF7_SIGNALING_PATHWAY	kegg_medicus	0.001	0.00395824	0.001555	0.0109
ast_log	PATHOGEN_SALMONELLA_SOPB_TO_ARNO_ARF_ACTB_G_SIGNALING_PATHWAY	kegg_medicus	0.001	0.00417643	0.0016426	0.011
ast_log	GLYCEROPHOSPHOLIPID_METABOLISM	kegg_legacy	5e-08	0.004097	0.00161504	0.0112
alt_log	VARIANT_AMPLIFIED_REL_TO_TRANSCRIPTION	kegg_medicus	0.001	0.00381091	0.00150433	0.0113
ggt_log	PATHOGEN_HTLV_1_TAX_TO_E47_MEDIATED_TRANSCRIPTION	kegg_medicus	0.001	0.00391029	0.00154403	0.0113
alt_log	REFERENCE_WNT_SIGNALING_MODULATION_LGR_RSPO	kegg_medicus	5e-08	0.00390954	0.00154625	0.0115
alt_log	REFERENCE_PROMOTION_OF_MICROTUBULE_GROWTH	kegg_medicus	0.001	0.00388306	0.00153819	0.0116
ast_log	PATHOGEN_SHIGELLA_IPAA_TO_ITGA_B_RHOGEF_RHOA_SIGNALING_PATHWAY	kegg_medicus	0.001	0.0041582	0.00164937	0.0117
alt_log	PATHOGEN_ESCHERICHIA_TIR_TO_TLR2_4_MAPK_SIGNALING_PATHWAY	kegg_medicus	0.001	0.00395698	0.00157009	0.0117
ggt_log	MTORC1_SIGNALING	hallmark	0.001	0.00396397	0.00157315	0.0117
alt_log	SNARE_INTERACTIONS_IN_VESICULAR_TRANSPORT	kegg_legacy	5e-08	0.00383926	0.00152543	0.0118
alt_log	REFERENCE_HOMOLOGOUS_RECOMBINATION_IN_ICLR	kegg_medicus	0.001	0.00384484	0.00152828	0.0119
alt_log	REFERENCE_MDA5_IRF7_3_SIGNALING_PATHWAY	kegg_medicus	0.001	0.00381773	0.00151878	0.0119
alt_log	REFERENCE_RIG_I_IRF7_3_SIGNALING_PATHWAY	kegg_medicus	0.001	0.00381773	0.00151878	0.0119
ast_log	G2M_CHECKPOINT	hallmark	0.001	0.00408599	0.00162559	0.012
ggt_log	PANCREATIC_CANCER	kegg_legacy	5e-08	0.00392635	0.00156215	0.012
alt_log	PATHOGEN_HCMV_US27_TO_CXCR4_GNB_G_PLCB_PKC_SIGNALING_PATHWAY	kegg_medicus	0.001	0.00381253	0.00151889	0.0121
ggt_log	PROXIMAL_TUBULE_BICARBONATE_RECLAMATION	kegg_legacy	0.001	-0.00389015	0.00155429	0.0123
ggt_log	REFERENCE_MISMATCH_REPAIR	kegg_medicus	5e-08	0.00387389	0.00154841	0.0124
ggt_log	REFERENCE_PKR_EIF2ALPHA_SIGNALING_PATHWAY	kegg_medicus	0.001	0.00387631	0.0015507	0.0124
ast_log	RENAL_CELL_CARCINOMA	kegg_legacy	0.001	0.00413659	0.001655	0.0124
alt_log	REFERENCE_STRAD_STK11_TSC_SIGNALING_PATHWAY	kegg_medicus	0.001	-0.00379978	0.00152258	0.0126
ggt_log	REFERENCE_ACTIVATION_OF_PRC2.2_BY_UBIQUITINATION_OF_H2AK119_IN_GERMLINE_GENES	kegg_medicus	5e-08	0.00382979	0.00153518	0.0126
alt_log	VARIANT_MUTATION_CAUSED_ABERRANT_PSEN_TO_MGLUR5_CA2_APOPTOTIC_PATHWAY	kegg_medicus	0.001	0.00381152	0.00152914	0.0127
alt_log	REFERENCE_TCR_PLCG_ITPR_SIGNALING_PATHWAY	kegg_medicus	0.001	0.00380826	0.00152791	0.0127
ast_log	REFERENCE_REGULATION_OF_NLRP3_INFLAMMASOME_SIGNALING_PATHWAY_NLRP3_INHIBITION	kegg_medicus	0.001	0.00403896	0.0016213	0.0127
ggt_log	RNA_DEGRADATION	kegg_legacy	0.001	0.00383607	0.00154245	0.0129
alt_log	VARIANT_MUTATION_CAUSED_ABERRANT_ABETA_TO_VGCC_CA2_APOPTOTIC_PATHWAY_N01004	kegg_medicus	0.001	0.0038834	0.0015618	0.0129
ast_log	PATHOGENIC_ESCHERICHIA_COLI_INFECTION	kegg_legacy	0.001	0.00409093	0.00164536	0.0129
ggt_log	MISMATCH_REPAIR	kegg_legacy	5e-08	0.00387588	0.00155919	0.0129
alt_log	REFERENCE_GF_RTK_PI3K_SIGNALING_PATHWAY	kegg_medicus	5e-08	-0.00378247	0.00152173	0.0129
ggt_log	GLYCOLYSIS_GLUCONEOGENESIS	kegg_legacy	5e-08	0.00401704	0.0016162	0.0129
ggt_log	PATHOGEN_HTLV_1_P12_TO_ANTIGEN_PROCESSING_AND_PRESENTATION_BY_MHC_CLASS_I_MOLECULES	kegg_medicus	0.001	0.00389257	0.00156632	0.0129
ast_log	VARIANT_MUTATION_INACTIVATED_DJ1_TO_FAS_JNK_SIGNALING_PATWHAY	kegg_medicus	0.001	0.00403316	0.0016236	0.013
ggt_log	VARIANT_MUTATION_INACTIVATED_ATXN3_TO_AUTOPHAGY_VESICLE_NUCLEATION	kegg_medicus	0.001	0.00391675	0.00157684	0.013
ast_log	RNA_DEGRADATION	kegg_legacy	5e-08	0.00400908	0.00161617	0.0131
ast_log	ANDROGEN_RESPONSE	hallmark	0.001	0.00405091	0.00163386	0.0132
alt_log	REFERENCE_STEROID_HORMONE_BIOSYNTHESIS_PROGESTERONE_TO_CORTISOL_CORTISONE	kegg_medicus	0.001	0.00377249	0.00152164	0.0132
ggt_log	ANTIGEN_PROCESSING_AND_PRESENTATION	kegg_legacy	0.001	0.00381206	0.00153828	0.0132
ast_log	HUNTINGTONS_DISEASE	kegg_legacy	0.001	0.00403897	0.00163115	0.0133
alt_log	REFERENCE_CCR_CXCR_GNB_G_PI3K_RAC_SIGNALING_PATHWAY	kegg_medicus	0.001	0.0037741	0.0015244	0.0133
alt_log	CELL_ADHESION_MOLECULES_CAMS	kegg_legacy	5e-08	0.00376041	0.00151981	0.0134
ast_log	SPHINGOLIPID_METABOLISM	kegg_legacy	0.001	0.00401141	0.00162372	0.0135
ggt_log	REFERENCE_FGF_FGFR_RAS_ERK_SIGNALING_PATHWAY	kegg_medicus	0.001	0.00386274	0.00156458	0.0136
alt_log	REFERENCE_TSH_TG_SIGNALING_PATHWAY	kegg_medicus	0.001	0.00376609	0.00152657	0.0136
ggt_log	ALZHEIMERS_DISEASE	kegg_legacy	0.001	0.00382492	0.00155351	0.0138
ggt_log	OTHER_GLYCAN_DEGRADATION	kegg_legacy	5e-08	0.00385301	0.00156514	0.0138
ast_log	PATHOGEN_HPV_E6_TO_NOTCH_SIGNALING_PATHWAY_N00380	kegg_medicus	0.001	0.00398232	0.00161992	0.014
alt_log	VARIANT_MUTATION_INACTIVATED_P62_TO_PINK_PARKIN_MEDIATED_AUTOPHAGOSOME_FORMATION	kegg_medicus	0.001	0.00375237	0.00152751	0.014
alt_log	REFERENCE_HOMOLOGOUS_RECOMBINATION	kegg_medicus	0.001	0.00374784	0.0015262	0.0141
ast_log	REFERENCE_MGLUR1_TRPC3_SIGNALING_PATHWAY	kegg_medicus	0.001	0.0040122	0.00163422	0.0141
ggt_log	ENV_FACTOR_ZN_TO_ANTEROGRADE_AXONAL_TRANSPORT	kegg_medicus	5e-08	0.00392413	0.0015996	0.0142
ggt_log	REFERENCE_CD80_CD86_CD28_PI3K_SIGNALING_PATHWAY	kegg_medicus	5e-08	0.00392413	0.0015996	0.0142
alt_log	REFERENCE_RAB7_REGULATED_MICROTUBULE_MINUS_END_DIRECTED_TRANSPORT	kegg_medicus	0.001	0.00373974	0.00152572	0.0142
alt_log	IL6_JAK_STAT3_SIGNALING	hallmark	0.001	0.0038142	0.00155642	0.0143
alt_log	REFERENCE_DNA_END_RESECTION_AND_RPA_LOADING	kegg_medicus	0.001	0.00372205	0.00152117	0.0144
ast_log	VARIANT_MUTATION_INACTIVATED_PRKAR1A_TO_ACTH_CORTISOL_SIGNALING_PATHWAY	kegg_medicus	0.001	0.00396588	0.00162135	0.0144
ast_log	LEISHMANIA_INFECTION	kegg_legacy	5e-08	0.00395334	0.00161788	0.0145
ggt_log	HEDGEHOG_SIGNALING_PATHWAY	kegg_legacy	0.001	0.00378264	0.00154988	0.0147
ggt_log	REFERENCE_AGE_RAGE_SIGNALING_PATHWAY	kegg_medicus	5e-08	0.00376179	0.00154248	0.0147
ggt_log	VARIANT_MUTATION_CAUSED_ABERRANT_ABETA_TO_AGE_RAGE_SIGNALING_PATHWAY	kegg_medicus	5e-08	0.00376179	0.00154248	0.0147
ggt_log	IL6_JAK_STAT3_SIGNALING	hallmark	5e-08	0.0037635	0.0015448	0.0148
ggt_log	REFERENCE_BCR_BCAP_CD19_PI3K_SIGNALING_PATHWAY	kegg_medicus	0.001	0.00377162	0.00154839	0.0149
ast_log	B_CELL_RECEPTOR_SIGNALING_PATHWAY	kegg_legacy	0.001	0.00397999	0.00163814	0.0151
ggt_log	MTOR_SIGNALING_PATHWAY	kegg_legacy	0.001	0.00375578	0.00154643	0.0152
ast_log	PATHOGEN_HPV_E6_TO_NOTCH_SIGNALING_PATHWAY_N00380	kegg_medicus	5e-08	0.00392312	0.00161596	0.0152
ast_log	PATHOGEN_HPV_E6_TO_NOTCH_SIGNALING_PATHWAY_N00381	kegg_medicus	5e-08	0.00392312	0.00161596	0.0152
ast_log	PATHOGEN_HPV_E6_TO_NOTCH_SIGNALING_PATHWAY_N00382	kegg_medicus	5e-08	0.00392312	0.00161596	0.0152
ast_log	REFERENCE_NOTCH_PROTEOLYTIC_ACTIVATION	kegg_medicus	5e-08	0.00392312	0.00161596	0.0152
ast_log	REFERENCE_NOTCH_SIGNALING_PATHWAY	kegg_medicus	5e-08	0.00392312	0.00161596	0.0152
ast_log	VARIANT_NOTCH_OVEREXPRESSION_TO_NOTCH_SIGNALING_PATHWAY	kegg_medicus	5e-08	0.00392312	0.00161596	0.0152
ast_log	RETINOL_METABOLISM	kegg_legacy	5e-08	0.00398575	0.00164504	0.0154
alt_log	REFERENCE_TSH_DUOX2_TG_SIGNALING_PATHWAY	kegg_medicus	0.001	0.0037026	0.00152831	0.0154
ast_log	FATTY_ACID_METABOLISM	kegg_legacy	0.001	0.00400552	0.00165658	0.0156
ast_log	PATHOGEN_SHIGELLA_IPGB1_TO_ITGA_B_RHOG_RAC_SIGNALING_PATHWAY	kegg_medicus	0.001	0.00385539	0.00159664	0.0157
ast_log	LYSOSOME	kegg_legacy	5e-08	0.00392681	0.00162759	0.0158
alt_log	OXIDATIVE_PHOSPHORYLATION	hallmark	0.001	0.00370655	0.0015366	0.0159
ggt_log	PURINE_METABOLISM	kegg_legacy	0.001	0.00373411	0.00154811	0.0159
ast_log	REFERENCE_TSH_DUOX2_TG_SIGNALING_PATHWAY	kegg_medicus	0.001	0.0039154	0.0016241	0.0159
alt_log	REFERENCE_CCR5_GNB_G_PLCB_G_PKC_SIGNALING_PATHWAY	kegg_medicus	0.001	0.00366163	0.00151952	0.016
alt_log	REFERENCE_WNT_SIGNALING_MODULATION_SOST_LRP4	kegg_medicus	0.001	0.00363387	0.00150897	0.016
ast_log	REFERENCE_PRNP_PI3K_NOX2_SIGNALING_PATHWAY	kegg_medicus	0.001	0.00390458	0.00162192	0.0161
ast_log	AXON_GUIDANCE	kegg_legacy	0.001	0.00393201	0.00163351	0.0161
ast_log	STEROID_HORMONE_BIOSYNTHESIS	kegg_legacy	5e-08	0.00391183	0.00162606	0.0161
alt_log	STEROID_HORMONE_BIOSYNTHESIS	kegg_legacy	5e-08	0.00366256	0.00152285	0.0162
alt_log	PATHOGEN_SHIGELLA_IPAH7.8_TO_NLRP3_INFLAMMASOME_SIGNALING_PATHWAY	kegg_medicus	5e-08	0.00366005	0.00152374	0.0163
alt_log	REFERENCE_NLRP3_INFLAMMASOME_SIGNALING_PATHWAY	kegg_medicus	5e-08	0.00366005	0.00152374	0.0163
alt_log	REFERENCE_NON_CANONICAL_INFLAMMASOME_SIGNALING_PATHWAY	kegg_medicus	5e-08	0.00366005	0.00152374	0.0163
ggt_log	REFERENCE_ANTIGEN_PROCESSING_AND_PRESENTATION_BY_MHC_CLASS_I_MOLECULES	kegg_medicus	0.001	0.00375832	0.00156497	0.0163
alt_log	VARIANT_MUTATION_CAUSED_ABERRANT_HTT_TO_26S_PROTEASOME_MEDIATED_PROTEIN_DEGRADATION	kegg_medicus	0.001	0.00362862	0.00151121	0.0163
alt_log	REFERENCE_CA2_CAM_CN_SIGNALING_PATHWAY	kegg_medicus	0.001	0.00364975	0.00152006	0.0163
ggt_log	ENV_FACTOR_BENZO_A_PYRENRE_TO_CYP_MEDIATED_METABOLISM	kegg_medicus	5e-08	0.00370305	0.00154257	0.0164
ggt_log	ENV_FACTOR_METALS_TO_KEAP1_NRF2_SIGNALIG_PATHWAY	kegg_medicus	5e-08	0.00370305	0.00154257	0.0164
ast_log	VARIANT_EML4_ALK_FUSION_KINASE_TO_RAS_ERK_SIGNALING_PATHWAY	kegg_medicus	0.001	0.00397095	0.00165441	0.0164
ggt_log	APICAL_JUNCTION	hallmark	5e-08	0.00373015	0.0015541	0.0164
ast_log	SPLICEOSOME	kegg_legacy	5e-08	0.00388685	0.00161951	0.0164
alt_log	BLADDER_CANCER	kegg_legacy	0.001	0.00366589	0.00153194	0.0167
alt_log	REFERENCE_CA2_PLCD_ITPR_SIGNALING_PATHWAY	kegg_medicus	0.001	0.00366093	0.00153075	0.0168
ggt_log	HUNTINGTONS_DISEASE	kegg_legacy	0.001	0.0036966	0.00154635	0.0168
alt_log	REFERENCE_GPCR_PLCB_ITPR_SIGNALING_PATHWAY	kegg_medicus	0.001	0.00371312	0.00155406	0.0169
alt_log	REFERENCE_RORA_MEDIATED_TRANSCRIPTION	kegg_medicus	0.001	0.00363345	0.00152289	0.017
ggt_log	PATHOGEN_KSHV_LANA_TO_WNT_SIGNALING_PATHWAY	kegg_medicus	0.001	0.00373934	0.0015688	0.0171
ast_log	PATHOGEN_HPV_E6_TO_NOTCH_SIGNALING_PATHWAY_N00382	kegg_medicus	0.001	0.00385589	0.00161886	0.0172
ggt_log	GLYCOSPHINGOLIPID_BIOSYNTHESIS_LACTO_AND_NEOLACTO_SERIES	kegg_legacy	5e-08	0.00370322	0.00155486	0.0172
ggt_log	RENAL_CELL_CARCINOMA	kegg_legacy	5e-08	0.00367565	0.00154452	0.0173
ggt_log	FC_EPSILON_RI_SIGNALING_PATHWAY	kegg_legacy	0.001	0.00367342	0.0015438	0.0173
alt_log	INFLAMMATORY_RESPONSE	hallmark	5e-08	0.00362576	0.00152409	0.0174
alt_log	FATTY_ACID_METABOLISM	kegg_legacy	0.001	0.00374088	0.00157376	0.0175
ast_log	TYPE_II_DIABETES_MELLITUS	kegg_legacy	5e-08	0.00384017	0.00162021	0.0178
alt_log	LYSOSOME	kegg_legacy	0.001	0.00361216	0.00152591	0.0179
ast_log	REFERENCE_GLUTATHIONE_BIOSYNTHESIS	kegg_medicus	0.001	0.00382519	0.00161759	0.018
ggt_log	JAK_STAT_SIGNALING_PATHWAY	kegg_legacy	0.001	0.00369012	0.00156057	0.0181
ggt_log	PROTEIN_SECRETION	hallmark	5e-08	0.0036773	0.00155568	0.0181
alt_log	REFERENCE_TAC3_TACR3_PLC_PKC_SIGNALING_PATHWAY	kegg_medicus	0.001	0.00360349	0.00152465	0.0181
alt_log	REFERENCE_VGCC_CA2_APOPTOTIC_PATHWAY	kegg_medicus	0.001	0.00368016	0.00156055	0.0184
alt_log	VARIANT_BCL2_OVEREXPRESSION_TO_INTRINSIC_APOPTOTIC_PATHWAY	kegg_medicus	0.001	0.00360472	0.00152941	0.0184
ggt_log	ENV_FACTOR_BENZO_A_PYRENRE_TO_CYP_MEDIATED_METABOLISM	kegg_medicus	0.001	0.00368295	0.00156314	0.0185
alt_log	REFERENCE_TRANSCRIPTION_COUPLED_NER	kegg_medicus	0.001	0.00358197	0.00152131	0.0185
ggt_log	FRUCTOSE_AND_MANNOSE_METABOLISM	kegg_legacy	5e-08	0.00365802	0.00155365	0.0186
ggt_log	REFERENCE_PKR_EIF2ALPHA_SIGNALING_PATHWAY	kegg_medicus	5e-08	0.00364578	0.00154859	0.0186
ggt_log	REFERENCE_BLOOD_GROUP_H_O_ANTIGEN_TYPE_1_BIOSYNTHESIS	kegg_medicus	0.001	0.00365267	0.00155172	0.0186
ggt_log	GLYCOSPHINGOLIPID_BIOSYNTHESIS_LACTO_AND_NEOLACTO_SERIES	kegg_legacy	0.001	0.00365832	0.00155507	0.0186
alt_log	AMINOACYL_TRNA_BIOSYNTHESIS	kegg_legacy	5e-08	0.00358789	0.00152548	0.0187
alt_log	LEISHMANIA_INFECTION	kegg_legacy	0.001	0.00356213	0.00151497	0.0187
alt_log	IL6_JAK_STAT3_SIGNALING	hallmark	5e-08	0.00364122	0.00155028	0.0188
ggt_log	VARIANT_MUTATION_CAUSED_ABERRANT_PSEN1_TO_ANTEROGRADE_AXONAL_TRANSPORT	kegg_medicus	5e-08	0.0036807	0.00156734	0.0189
ast_log	REFERENCE_HOMOLOGOUS_RECOMBINATION	kegg_medicus	0.001	0.00381987	0.00162736	0.0189
ast_log	REFERENCE_CRHR_PKA_ACTH_SIGNALING_PATHWAY	kegg_medicus	5e-08	0.00380329	0.00162155	0.019
ast_log	P53_PATHWAY	hallmark	5e-08	0.00378706	0.00161533	0.0191
ast_log	REFERENCE_BMP_HAMP_SIGNALING_PATHWAY_AUXILIARY_FACTOR	kegg_medicus	0.001	0.0038239	0.00163365	0.0192
ast_log	DRUG_METABOLISM_OTHER_ENZYMES	kegg_legacy	0.001	0.00382789	0.00163542	0.0193
ast_log	REFERENCE_KERATAN_SULFATE_DEGRADATION	kegg_medicus	0.001	0.00383147	0.00163739	0.0193
alt_log	NOTCH_SIGNALING_PATHWAY	kegg_legacy	0.001	0.0035797	0.00153043	0.0193
alt_log	PATHOGEN_SALMONELLA_SOPB_TO_RHOA_SIGNALING_PATHWAY	kegg_medicus	0.001	0.00355859	0.0015219	0.0194
alt_log	PATHOGEN_SHIGELLA_IPAA_TO_ITGA_B_RHOGEF_RHOA_SIGNALING_PATHWAY	kegg_medicus	0.001	0.00355859	0.0015219	0.0194
ggt_log	ARGININE_AND_PROLINE_METABOLISM	kegg_legacy	0.001	0.00361336	0.00154546	0.0194
ggt_log	PYRIMIDINE_METABOLISM	kegg_legacy	0.001	0.00360073	0.00154095	0.0195
ggt_log	REFERENCE_NOTCH_SIGNALING_PATHWAY	kegg_medicus	0.001	0.00364209	0.00155926	0.0195
ggt_log	SPERMATOGENESIS	hallmark	5e-08	0.00359947	0.00154207	0.0196
ast_log	DRUG_METABOLISM_CYTOCHROME_P450	kegg_legacy	0.001	0.00387562	0.00166163	0.0197
ggt_log	VEGF_SIGNALING_PATHWAY	kegg_legacy	0.001	0.00360139	0.00154497	0.0198
ast_log	REFERENCE_HOMOLOGOUS_RECOMBINATION_IN_ICLR	kegg_medicus	0.001	0.00380323	0.00163318	0.0199
ast_log	MELANOMA	kegg_legacy	5e-08	0.00381603	0.00163989	0.02
ast_log	VASCULAR_SMOOTH_MUSCLE_CONTRACTION	kegg_legacy	0.001	0.0038146	0.00163934	0.02
ast_log	REFERENCE_NLRC4_INFLAMMASOME_SIGNALING_PATHWAY	kegg_medicus	0.001	0.00379538	0.00163397	0.0202
alt_log	RENIN_ANGIOTENSIN_SYSTEM	kegg_legacy	5e-08	-0.00356578	0.00153569	0.0202
ast_log	PATHOGEN_SARS_COV_2_S_TO_ANGII_AT1R_NOX2_SIGNALING_PATHWAY	kegg_medicus	0.001	0.00380485	0.00163927	0.0203
alt_log	MYOGENESIS	hallmark	5e-08	0.00353045	0.00152252	0.0204
ggt_log	ALLOGRAFT_REJECTION	hallmark	5e-08	0.00356937	0.00153976	0.0204
alt_log	REFERENCE_GLYCOGEN_BIOSYNTHESIS	kegg_medicus	0.001	0.00351377	0.00151704	0.0205
ggt_log	PHENYLALANINE_METABOLISM	kegg_legacy	5e-08	0.00357179	0.00154435	0.0207
ast_log	REFERENCE_DRD1_GNAS_AC_PKA_SIGNALING_PATHWAY	kegg_medicus	0.001	0.00374633	0.00162157	0.0209
ast_log	REFERENCE_RTK_PLCG_ITPR_SIGNALING_PATHWAY	kegg_medicus	0.001	0.00375391	0.00162696	0.021
alt_log	GLYCOLYSIS_GLUCONEOGENESIS	kegg_legacy	0.001	0.00386073	0.00167458	0.0211
alt_log	OLFACTORY_TRANSDUCTION	kegg_legacy	0.001	0.00350946	0.00152233	0.0211
ggt_log	BASAL_TRANSCRIPTION_FACTORS	kegg_legacy	0.001	0.00358879	0.00155933	0.0214
ast_log	VARIANT_MUTATION_ACTIVATED_BRAF_TO_ERK_SIGNALING_PATHWAY	kegg_medicus	0.001	0.00375806	0.0016329	0.0214
alt_log	VARIANT_HRAS_OVEREXPRESSION_TO_ERK_SIGNALING_PATHWAY	kegg_medicus	0.001	0.00351014	0.00152717	0.0215
alt_log	VARIANT_AMPLIFIED_CDK4_TO_CELL_CYCLE_G1_S	kegg_medicus	0.001	0.00351599	0.00153052	0.0216
alt_log	IL2_STAT5_SIGNALING	hallmark	5e-08	0.00350239	0.00152492	0.0216
alt_log	VARIANT_MUTATION_CAUSED_ABERRANT_SPTBN2_TO_MGLUR1_TRPC3_SIGNALING_PATHWAY	kegg_medicus	0.001	0.00350666	0.00152718	0.0217
ast_log	REFERENCE_ASSEMBLY_AND_TRAFFICKING_OF_TELOMERASE	kegg_medicus	0.001	0.00372858	0.00162503	0.0218
ggt_log	REFERENCE_CA2_CAM_CAMK_SIGNALING_PATHWAY	kegg_medicus	0.001	0.00363054	0.00158278	0.0218
alt_log	SPHINGOLIPID_METABOLISM	kegg_legacy	0.001	0.00348259	0.00151891	0.0219
alt_log	GLYCOSPHINGOLIPID_BIOSYNTHESIS_GANGLIO_SERIES	kegg_legacy	0.001	0.00351296	0.00153308	0.0219
alt_log	REFERENCE_PRNP_PI3K_NOX2_SIGNALING_PATHWAY	kegg_medicus	5e-08	0.00348654	0.0015216	0.0219
ast_log	REFERENCE_FGF_FGFR_RAS_ERK_SIGNALING_PATHWAY	kegg_medicus	0.001	0.00379915	0.00165903	0.022
alt_log	ERBB_SIGNALING_PATHWAY	kegg_legacy	0.001	0.00348732	0.00152451	0.0222
alt_log	RIBOFLAVIN_METABOLISM	kegg_legacy	0.001	0.00351499	0.00153823	0.0223
ggt_log	GLYCEROPHOSPHOLIPID_METABOLISM	kegg_legacy	5e-08	0.0035032	0.00153335	0.0223
ast_log	PATHOGEN_HIV_TAT_TO_TLR2_4_NFKB_SIGNALING_PATHWAY	kegg_medicus	5e-08	0.00370623	0.00162332	0.0224
ast_log	REFERENCE_EXTRINSIC_APOPTOTIC_PATHWAY	kegg_medicus	5e-08	0.00370623	0.00162332	0.0224
ast_log	REFERENCE_TNF_JNK_SIGNALING_PATHWAY	kegg_medicus	5e-08	0.00370623	0.00162332	0.0224
ast_log	REFERENCE_TNF_RIPK1_3_SIGNALING_PATHWAY	kegg_medicus	5e-08	0.00370623	0.00162332	0.0224
ast_log	PHOSPHATIDYLINOSITOL_SIGNALING_SYSTEM	kegg_legacy	5e-08	0.00370663	0.00162594	0.0226
ast_log	ASCORBATE_AND_ALDARATE_METABOLISM	kegg_legacy	5e-08	0.00390192	0.00171186	0.0226
ast_log	BETA_ALANINE_METABOLISM	kegg_legacy	5e-08	0.00390192	0.00171186	0.0226
ast_log	HISTIDINE_METABOLISM	kegg_legacy	5e-08	0.00390192	0.00171186	0.0226
ast_log	LIMONENE_AND_PINENE_DEGRADATION	kegg_legacy	5e-08	0.00390192	0.00171186	0.0226
ast_log	TRYPTOPHAN_METABOLISM	kegg_legacy	5e-08	0.00390192	0.00171186	0.0226
ast_log	BASAL_TRANSCRIPTION_FACTORS	kegg_legacy	0.001	0.00370584	0.00162655	0.0227
ast_log	NUCLEOTIDE_EXCISION_REPAIR	kegg_legacy	0.001	0.00374843	0.00164545	0.0227
ast_log	REFERENCE_CCR_CXCR_GNB_G_PI3K_RAC_SIGNALING_PATHWAY	kegg_medicus	0.001	0.00374063	0.00164275	0.0228
ast_log	REFERENCE_GHRHR_PKA_GH_SIGNALING_PATHWAY	kegg_medicus	0.001	0.00369115	0.00162153	0.0228
ggt_log	REFERENCE_CARDIAC_TYPE_VGCC_RYR_SIGNALING	kegg_medicus	0.001	0.00356022	0.00156661	0.0231
ast_log	REFERENCE_COMMON_PATHWAY_OF_COMPLEMENT_CASCADE_MAC_FORMATION	kegg_medicus	5e-08	0.00370728	0.0016321	0.0231
ast_log	REFERENCE_REGULATION_OF_COMPLEMENT_CASCADE_MAC_INHIBITION	kegg_medicus	5e-08	0.00370728	0.0016321	0.0231
ast_log	ALLOGRAFT_REJECTION	hallmark	5e-08	0.00367608	0.00161889	0.0232
alt_log	SNARE_INTERACTIONS_IN_VESICULAR_TRANSPORT	kegg_legacy	0.001	0.00346477	0.00152762	0.0233
ast_log	REFERENCE_TNF_RIPK1_3_SIGNALING_PATHWAY	kegg_medicus	0.001	0.00367667	0.00162217	0.0234
ast_log	REFERENCE_GLUCONEOGENESIS	kegg_medicus	0.001	-0.00369965	0.00163232	0.0234
ast_log	ENV_FACTOR_BENZO_A_PYRENRE_TO_CYP_MEDIATED_METABOLISM	kegg_medicus	0.001	0.00369382	0.00163202	0.0236
ast_log	DORSO_VENTRAL_AXIS_FORMATION	kegg_legacy	5e-08	0.00366539	0.00162045	0.0237
ast_log	REFERENCE_MANNOSE_TYPE_O_GLYCAN_BIOSYNTHESIS_FKTN_TO_LARGE	kegg_medicus	0.001	0.0036666	0.00162143	0.0237
ast_log	PATHOGEN_SHIGELLA_IPGD_TO_ARNO_ARF_ACTB_G_SIGNALING_PATHWAY	kegg_medicus	0.001	0.00369662	0.0016355	0.0238
ast_log	REFERENCE_ARNO_ARF_ACTB_G_SIGNALING_PATHWAY	kegg_medicus	0.001	0.00369662	0.0016355	0.0238
ggt_log	VIRAL_MYOCARDITIS	kegg_legacy	0.001	0.00346287	0.00153219	0.0238
ast_log	REFERENCE_TSH_TG_SIGNALING_PATHWAY	kegg_medicus	0.001	0.00366147	0.00162044	0.0238
ggt_log	REFERENCE_BLOOD_GROUP_H_O_ANTIGEN_TYPE_2_BIOSYNTHESIS	kegg_medicus	5e-08	0.00357834	0.00158429	0.0239
alt_log	PATHOGEN_KSHV_VGPCR_TO_GNB_G_ERK_SIGNALING_PATHWAY	kegg_medicus	0.001	0.00345332	0.00152909	0.0239
alt_log	ENV_FACTOR_TCDD_TO_AHR_SIGNALING_PATHWAY	kegg_medicus	5e-08	0.00341242	0.00151269	0.0241
ast_log	REGULATION_OF_AUTOPHAGY	kegg_legacy	5e-08	-0.003671	0.00162789	0.0241
alt_log	VARIANT_LMO2_REARRANGEMENT_TO_TRANSCRIPTIONAL_REPRESSION	kegg_medicus	0.001	0.00345127	0.00153132	0.0242
ggt_log	AMYOTROPHIC_LATERAL_SCLEROSIS_ALS	kegg_legacy	0.001	0.00347415	0.00154181	0.0242
ggt_log	PATHOGEN_HPV_E6_TO_NOTCH_SIGNALING_PATHWAY_N00380	kegg_medicus	0.001	0.0034923	0.00155065	0.0243
ast_log	REFERENCE_MANNOSE_TYPE_O_GLYCAN_BIOSYNTHESIS_FKTN_TO_LARGE	kegg_medicus	5e-08	0.00364496	0.00162172	0.0246
alt_log	APICAL_JUNCTION	hallmark	5e-08	-0.00346543	0.00154226	0.0246
alt_log	PATHOGEN_HBV_HBX_TO_ERK_SIGNALING_PATHWAY	kegg_medicus	0.001	-0.00347847	0.00154935	0.0248
alt_log	REFERENCE_ERK_RSK_SIGNALING	kegg_medicus	0.001	-0.00347847	0.00154935	0.0248
alt_log	VARIANT_MUTATION_ACTIVATED_USP8_TO_EGFR_ERK_ACTH_SIGNALING_PATHWAY	kegg_medicus	0.001	-0.00347847	0.00154935	0.0248
ast_log	VARIANT_MUTATION_CAUSED_ABERRANT_ABETA_TO_ELECTRON_TRANSFER_IN_COMPLEX_I	kegg_medicus	0.001	0.00364072	0.00162218	0.0248
ast_log	PATHOGEN_HIV_VPR_TO_WEE1_CELL_CYCLE_G2M	kegg_medicus	0.001	0.00365542	0.00163125	0.025
ast_log	UV_RESPONSE_UP	hallmark	0.001	0.00365596	0.00163405	0.0253
ast_log	REFERENCE_ORGANIZATION_OF_THE_INNER_KINETOCHORE	kegg_medicus	0.001	0.00364922	0.00163112	0.0253
alt_log	VARIANT_MUTATION_CAUSED_ABERRANT_ATXN1_TO_RORA_MEDIATED_TRANSCRIPTION	kegg_medicus	0.001	0.00339296	0.00151758	0.0254
ast_log	PORPHYRIN_AND_CHLOROPHYLL_METABOLISM	kegg_legacy	0.001	0.00363253	0.00162735	0.0256
ast_log	UV_RESPONSE_UP	hallmark	5e-08	0.00363195	0.00162721	0.0256
ggt_log	SMALL_CELL_LUNG_CANCER	kegg_legacy	5e-08	0.00347027	0.00155634	0.0258
ggt_log	PATHOGEN_EBV_EBNA3C_TO_CELL_CYCLE_G1_S_N00484	kegg_medicus	0.001	0.00345572	0.0015505	0.0258
ggt_log	PATHOGEN_HPV_E7_TO_CELL_CYCLE_G1_S	kegg_medicus	0.001	0.00345572	0.0015505	0.0258
ggt_log	VARIANT_AMPLIFIED_CCNE_TO_CELL_CYCLE_G1_S	kegg_medicus	0.001	0.00345572	0.0015505	0.0258
alt_log	REFERENCE_CXCR4_GNAQ_PLCB_G_CALCINEURIN_SIGNALING_PATHWAY	kegg_medicus	0.001	0.00338637	0.00152038	0.0259
ast_log	REFERENCE_BLOCKING_UBIQUITINATION_OF_H2AK119_BY_CK2	kegg_medicus	5e-08	0.00359475	0.00161832	0.0263
ggt_log	SPERMATOGENESIS	hallmark	0.001	0.00342213	0.00154191	0.0265
ggt_log	AUTOIMMUNE_THYROID_DISEASE	kegg_legacy	0.001	0.00341401	0.00153864	0.0265
ggt_log	MELANOGENESIS	kegg_legacy	0.001	0.00345555	0.00155816	0.0266
ast_log	REFERENCE_BLOCKING_UBIQUITINATION_OF_H2AK119_BY_CK2	kegg_medicus	0.001	0.00357848	0.00161448	0.0267
alt_log	PROTEASOME	kegg_legacy	0.001	0.00335178	0.00151316	0.0268
ast_log	PATHOGEN_SALMONELLA_SIFA_TO_TETHERING_OF_LATE_ENDOSOMES_AND_LYSOSOMES	kegg_medicus	5e-08	-0.00360381	0.00162711	0.0268
ast_log	REFERENCE_AUTOPHAGOSOME_AND_LYSOSOME_FUSION_TETHERING_FACTOR	kegg_medicus	5e-08	-0.00360381	0.00162711	0.0268
ast_log	REFERENCE_TETHERING_OF_LATE_ENDOSOMES_AND_LYSOSOMES	kegg_medicus	5e-08	-0.00360381	0.00162711	0.0268
ggt_log	REFERENCE_STEROID_HORMONE_BIOSYNTHESIS_PROGESTERONE_TO_CORTISOL_CORTISONE	kegg_medicus	0.001	0.00345942	0.00156395	0.027
ggt_log	TGF_BETA_SIGNALING	hallmark	5e-08	0.00354692	0.00160373	0.027
alt_log	GLYCOLYSIS	hallmark	0.001	0.00336543	0.00152769	0.0276
ast_log	VARIANT_SCRAPIE_CONFORMATION_PRPSC_TO_VGCC_CA2_APOPTOTIC_PATHWAY	kegg_medicus	0.001	-0.00360154	0.00163518	0.0276
alt_log	ADHERENS_JUNCTION	kegg_legacy	0.001	0.0033622	0.0015276	0.0277
ast_log	VALINE_LEUCINE_AND_ISOLEUCINE_DEGRADATION	kegg_legacy	5e-08	0.0036467	0.0016575	0.0278
ggt_log	REFERENCE_BLOCKING_UBIQUITINATION_OF_H2AK119_BY_CK2	kegg_medicus	5e-08	0.00338316	0.00153845	0.0279
alt_log	ENV_FACTOR_E2_TO_RAS_ERK_SIGNALING_PATHWAY	kegg_medicus	0.001	0.00334902	0.00152428	0.028
ast_log	REFERENCE_GLYCOLYSIS	kegg_medicus	0.001	0.00360876	0.00164252	0.028
alt_log	REFERENCE_II_BLOOD_GROUP_ANTIGEN_BIOSYNTHESIS	kegg_medicus	0.001	0.00337345	0.00153776	0.0283
alt_log	PATHOGEN_HIV_GP120_TO_CXCR4_GNB_G_RAC_SIGNALING_PATHWAY	kegg_medicus	5e-08	0.00337908	0.00154181	0.0284
alt_log	REFERENCE_CXCR4_GNB_G_RAC_SIGNALING_PATHWAY	kegg_medicus	5e-08	0.00337908	0.00154181	0.0284
ggt_log	PATHOGEN_KSHV_MIR2_TO_CELL_SURFACE_MOLECULE_ENDOCYTOSIS	kegg_medicus	5e-08	0.0033668	0.00153673	0.0285
ast_log	FATTY_ACID_METABOLISM	hallmark	5e-08	-0.00358368	0.00163589	0.0285
ggt_log	HEME_METABOLISM	hallmark	5e-08	0.0034473	0.0015739	0.0285
alt_log	KRAS_SIGNALING_DN	hallmark	0.001	0.00337828	0.00154261	0.0285
ggt_log	LONG_TERM_POTENTIATION	kegg_legacy	0.001	0.0033889	0.00154828	0.0286
ggt_log	GLIOMA	kegg_legacy	0.001	0.00338395	0.00154612	0.0286
ast_log	PATHOGEN_HIV_GP120_TO_CXCR4_GNAQ_PLCB_G_CALCINEURIN	kegg_medicus	0.001	0.00355112	0.00162329	0.0287
ast_log	REFERENCE_CXCR4_GNAQ_PLCB_G_CALCINEURIN_SIGNALING_PATHWAY	kegg_medicus	0.001	0.00355112	0.00162329	0.0287
ast_log	REFERENCE_EGF_EGFR_PLCG_CALCINEURIN_SIGNALING_PATHWAY	kegg_medicus	0.001	0.00355112	0.00162329	0.0287
ggt_log	REFERENCE_MICROTUBULE_DEPOLYMERIZATION_AT_THE_MINUS_ENDS	kegg_medicus	0.001	0.00339435	0.00155457	0.029
alt_log	REFERENCE_TRH_TRHR_PLCB_PKC_SIGNALING_PATHWAY	kegg_medicus	0.001	0.00333365	0.00152732	0.0291
ast_log	IL6_JAK_STAT3_SIGNALING	hallmark	0.001	0.003588	0.00164557	0.0292
ast_log	LIMONENE_AND_PINENE_DEGRADATION	kegg_legacy	0.001	0.00365046	0.00167683	0.0295
ast_log	CITRATE_CYCLE_TCA_CYCLE	kegg_legacy	5e-08	-0.00356353	0.00163754	0.0295
alt_log	NITROGEN_METABOLISM	kegg_legacy	0.001	0.0032995	0.0015175	0.0297
ast_log	REFERENCE_INACTIVATION_OF_CONDENSIN_I	kegg_medicus	0.001	0.00353444	0.00162651	0.0298
ast_log	RIBOFLAVIN_METABOLISM	kegg_legacy	0.001	0.00355588	0.00163827	0.03
ast_log	ALPHA_LINOLENIC_ACID_METABOLISM	kegg_legacy	0.001	0.00352635	0.00162826	0.0303
alt_log	REFERENCE_NLRP3_INFLAMMASOME_SIGNALING_PATHWAY	kegg_medicus	0.001	0.00329322	0.00152216	0.0305
alt_log	REFERENCE_NON_CANONICAL_INFLAMMASOME_SIGNALING_PATHWAY	kegg_medicus	0.001	0.00329322	0.00152216	0.0305
ast_log	O_GLYCAN_BIOSYNTHESIS	kegg_legacy	0.001	0.00353814	0.00163538	0.0305
alt_log	REFERENCE_GENE_SILENCING_BY_METHYLATION_OF_H3K27_AND_UBIQUITINATION_OF_H2AK119	kegg_medicus	0.001	0.00329783	0.00152511	0.0306
ast_log	REFERENCE_EXTRINSIC_APOPTOTIC_PATHWAY	kegg_medicus	0.001	0.00351142	0.0016239	0.0306
ggt_log	GLYCEROPHOSPHOLIPID_METABOLISM	kegg_legacy	0.001	0.00334819	0.00154946	0.0307
ast_log	GAP_JUNCTION	kegg_legacy	0.001	0.00351427	0.00162778	0.0309
ast_log	REFERENCE_BCR_PLCG_CALCINEURIN_SIGNALING_PATHWAY	kegg_medicus	0.001	0.00350817	0.00162506	0.0309
ast_log	IL6_JAK_STAT3_SIGNALING	hallmark	5e-08	0.00351523	0.00162866	0.0309
ast_log	PATHOGEN_KSHV_VGPCR_TO_GNB_G_PI3K_JNK_SIGNALING_PATHWAY	kegg_medicus	0.001	0.00354767	0.00164412	0.0309
ggt_log	PROTEASOME	kegg_legacy	0.001	0.0033291	0.00154319	0.031
ast_log	REFERENCE_GLUTATHIONE_BIOSYNTHESIS	kegg_medicus	5e-08	0.00348133	0.00161521	0.0311
ast_log	REFERENCE_ITGA_B_RHOGEF_RHOA_SIGNALING_PATHWAY	kegg_medicus	0.001	0.00351247	0.00163089	0.0313
alt_log	CITRATE_CYCLE_TCA_CYCLE	kegg_legacy	0.001	-0.00341252	0.00158477	0.0313
ast_log	REFERENCE_IL1_IL1R_P38_SIGNALING_PATHWAY	kegg_medicus	0.001	0.00351396	0.0016336	0.0315
ast_log	REFERENCE_CA2_CAM_CAMK_SIGNALING_PATHWAY	kegg_medicus	0.001	0.00352894	0.00164126	0.0315
ggt_log	REFERENCE_DNA_DEGRADATION_BY_EXTRACELLULAR_ENDOLYSOSOMAL_DNASE	kegg_medicus	0.001	0.0033173	0.00154317	0.0316
alt_log	REFERENCE_FANCONI_ANEMIA_PATHWAY	kegg_medicus	0.001	0.00329482	0.00153297	0.0316
ast_log	REFERENCE_REGULATION_OF_NLRP3_INFLAMMASOME_SIGNALING_PATHWAY_NLRP3_INHIBITION	kegg_medicus	5e-08	0.00346709	0.00161413	0.0317
ast_log	FRUCTOSE_AND_MANNOSE_METABOLISM	kegg_legacy	0.001	0.00350962	0.00163632	0.032
ggt_log	REFERENCE_SKELETAL_TYPE_VGCC_RYR_SIGNALING	kegg_medicus	0.001	0.00330774	0.00154238	0.032
alt_log	VARIANT_TEL_AML1_FUSION_TO_TRANSCRIPTIONAL_REPRESSION	kegg_medicus	0.001	0.00327623	0.0015279	0.032
ast_log	BASE_EXCISION_REPAIR	kegg_legacy	0.001	0.00349049	0.00162888	0.0321
alt_log	PATHOGEN_HCMV_US28_TO_GNAQ_PLCB_G_CALCINEURIN_SIGNALING_PATHWAY	kegg_medicus	0.001	0.00328241	0.00153346	0.0323
ast_log	ECM_RECEPTOR_INTERACTION	kegg_legacy	5e-08	0.00344506	0.0016122	0.0326
ast_log	REFERENCE_ELECTRON_TRANSFER_IN_COMPLEX_IV	kegg_medicus	0.001	0.00363163	0.00169975	0.0326
ast_log	VARIANT_MUTATION_CAUSED_ABERRANT_ABETA_TO_ELECTRON_TRANSFER_IN_COMPLEX_IV	kegg_medicus	0.001	0.00363163	0.00169975	0.0326
ggt_log	REFERENCE_PROMOTION_OF_MICROTUBULE_GROWTH	kegg_medicus	5e-08	-0.00336461	0.00157482	0.0326
ast_log	REFERENCE_MLK_JNK_SIGNALING_PATHWAY	kegg_medicus	0.001	0.00349348	0.00163524	0.0326
ast_log	REFERENCE_RORA_MEDIATED_TRANSCRIPTION	kegg_medicus	0.001	0.0035214	0.00164833	0.0327
ast_log	VARIANT_MUTATION_CAUSED_ABERRANT_HTT_TO_CREB_MEDIATED_TRANSCRIPTION	kegg_medicus	0.001	0.00346091	0.00162005	0.0327
ast_log	NOTCH_SIGNALING_PATHWAY	kegg_legacy	5e-08	0.00345552	0.00161802	0.0327
alt_log	TASTE_TRANSDUCTION	kegg_legacy	0.001	0.00326747	0.00153002	0.0327
ast_log	APICAL_JUNCTION	hallmark	0.001	0.0034659	0.00162365	0.0328
alt_log	REFERENCE_LECTIN_PATHWAY_OF_COMPLEMENT_CASCADE_C4_C2_TO_C3_CONVERTASE_FORMATION	kegg_medicus	0.001	0.00326332	0.00152951	0.0329
ast_log	ENV_FACTOR_NNK_NNN_TO_RAS_ERK_SIGNALING_PATHWAY	kegg_medicus	0.001	0.00346861	0.00162658	0.033
alt_log	REFERENCE_CXCR_GNB_G_ERK_SIGNALING_PATHWAY	kegg_medicus	0.001	0.00325698	0.00152849	0.0331
ggt_log	AMYOTROPHIC_LATERAL_SCLEROSIS_ALS	kegg_legacy	5e-08	0.00328486	0.00154498	0.0335
ggt_log	VARIANT_MUTATION_CAUSED_ABERRANT_ABETA_TO_IRE1A_JNK_SIGNALING_PATHWAY	kegg_medicus	0.001	0.00329898	0.00155349	0.0337
ggt_log	REFERENCE_NOTCH_LIGAND_UBIQUITYLATION	kegg_medicus	0.001	0.00329974	0.00155395	0.0337
ast_log	PYRIMIDINE_METABOLISM	kegg_legacy	0.001	0.00344867	0.00162545	0.0339
alt_log	HEME_METABOLISM	hallmark	5e-08	0.00323936	0.00152714	0.0339
ggt_log	INFLAMMATORY_RESPONSE	hallmark	0.001	0.00325667	0.00153683	0.0341
ast_log	PATHOGEN_HCMV_US27_TO_CXCR4_GNB_G_PLCB_PKC_SIGNALING_PATHWAY	kegg_medicus	0.001	0.00343777	0.00162292	0.0342
ast_log	REFERENCE_WNT5A_ROR_SIGNALING_PATHWAY	kegg_medicus	5e-08	-0.00344796	0.00162858	0.0342
alt_log	PATHOGEN_HIV_GP120_TO_CXCR4_GNAQ_PLCB_G_CALCINEURIN	kegg_medicus	0.001	0.0032054	0.00151657	0.0346
alt_log	REFERENCE_EGF_EGFR_PLCG_CALCINEURIN_SIGNALING_PATHWAY	kegg_medicus	0.001	0.0032054	0.00151657	0.0346
ggt_log	NATURAL_KILLER_CELL_MEDIATED_CYTOTOXICITY	kegg_legacy	0.001	0.00326448	0.00154611	0.0347
ast_log	TYPE_II_DIABETES_MELLITUS	kegg_legacy	0.001	0.00341979	0.00162145	0.0349
ast_log	PATHOGEN_HBV_LHBS_TO_PKC_ERK_SIGNALING_PATHWAY	kegg_medicus	5e-08	0.00340667	0.00161548	0.035
ast_log	REFERENCE_CXCL12_CXCR4_PKC_ERK_SIGNALING_PATHAWAY	kegg_medicus	5e-08	0.00340667	0.00161548	0.035
ast_log	REFERENCE_EGF_EGFR_PLCG_ERK_SIGNALING_PATHWAY	kegg_medicus	5e-08	0.00340667	0.00161548	0.035
ast_log	REFERENCE_GNRH_GNRHR_PLCB_PKC_SIGNALING_PATHWAY	kegg_medicus	5e-08	0.00340667	0.00161548	0.035
ast_log	VARIANT_EML4_ALK_FUSION_KINASE_TO_PLCG_ERK_SIGNALING_PATHWAY	kegg_medicus	5e-08	0.00340667	0.00161548	0.035
ast_log	VARIANT_MUTATION_ACTIVATED_EGFR_TO_PLCG_ERK_SIGNALING_PATHWAY	kegg_medicus	5e-08	0.00340667	0.00161548	0.035
ast_log	LONG_TERM_POTENTIATION	kegg_legacy	5e-08	0.00340667	0.00161548	0.035
alt_log	DNA_REPAIR	hallmark	5e-08	0.00329528	0.00156313	0.035
ggt_log	REFERENCE_TLR7_8_9_IRF5_SIGNALING_PATHWAY	kegg_medicus	0.001	0.00326561	0.00154918	0.035
ast_log	REFERENCE_PP2A_AKT_SIGNALING_PATHWAY	kegg_medicus	0.001	0.00345823	0.00164149	0.0351
ggt_log	TGF_BETA_SIGNALING	hallmark	0.001	0.00327393	0.00155426	0.0352
ggt_log	T_CELL_RECEPTOR_SIGNALING_PATHWAY	kegg_legacy	0.001	0.00327191	0.00155469	0.0353
ggt_log	BASAL_CELL_CARCINOMA	kegg_legacy	0.001	0.00326383	0.00155093	0.0353
ast_log	OXIDATIVE_PHOSPHORYLATION	kegg_legacy	0.001	0.00342	0.00162571	0.0354
ast_log	REFERENCE_CONDENSIN_LOADING	kegg_medicus	0.001	0.00344199	0.00163925	0.0358
alt_log	ENV_FACTOR_METALS_TO_RAS_ERK_SIGNALING_PATHWAY	kegg_medicus	0.001	0.00319937	0.00152392	0.0358
alt_log	VARIANT_RET_FUSION_KINASE_TO_RAS_ERK_SIGNALING_PATHWAY	kegg_medicus	0.001	0.00319937	0.00152392	0.0358
alt_log	VARIANT_TRK_FUSION_KINASE_TO_RAS_ERK_SIGNALING_PATHWAY	kegg_medicus	0.001	0.00319937	0.00152392	0.0358
ggt_log	PATHOGEN_KSHV_MIR2_TO_CELL_SURFACE_MOLECULE_ENDOCYTOSIS	kegg_medicus	0.001	0.003251	0.00154915	0.0359
ast_log	REFERENCE_AUTOPHAGY_VESICLE_NUCLEATION_ELONGATION_MATURATION_SEQUESTOSOME_1_LIKE_RECEPTOR	kegg_medicus	5e-08	0.00340585	0.0016279	0.0364
ast_log	REFERENCE_PINK_PARKIN_MEDIATED_AUTOPHAGOSOME_FORMATION	kegg_medicus	5e-08	0.00340585	0.0016279	0.0364
ast_log	REFERENCE_TBK1_MEDIATED_AUTOPHAGOSOME_FORMATION	kegg_medicus	5e-08	0.00340585	0.0016279	0.0364
ggt_log	VARIANT_AMPLIFIED_MYC_TO_P27_CELL_CYCLE_G1_S	kegg_medicus	0.001	0.00323315	0.00154625	0.0365
ast_log	PATHOGEN_SALMONELLA_SOPE_TO_RAC_SIGNALING_PATHWAY	kegg_medicus	0.001	0.0034021	0.00162985	0.0369
ggt_log	T_CELL_RECEPTOR_SIGNALING_PATHWAY	kegg_legacy	5e-08	0.00325426	0.00155973	0.0369
alt_log	TYROSINE_METABOLISM	kegg_legacy	0.001	0.0031897	0.00152973	0.0371
alt_log	PATHOGEN_SHIGELLA_OSPG_TO_TNF_NFKB_SIGNALING_PATHWAY	kegg_medicus	0.001	0.00319665	0.00153342	0.0371
ast_log	PATHOGEN_HCMV_UL33_TO_GNAI_AC_PKA_SIGNALING_PATHWAY	kegg_medicus	0.001	0.00337626	0.00162012	0.0372
ast_log	VARIANT_MUTATION_ACTIVATED_GNAS_TO_CRHR_PKA_ACTH_SIGNALING_PATHWAY	kegg_medicus	0.001	0.00337626	0.00162012	0.0372
ast_log	VARIANT_MUTATION_INACTIVATED_RASD1_TO_CRHR_PKA_ACTH_SIGNALING_PATHWAY	kegg_medicus	0.001	0.00337626	0.00162012	0.0372
ggt_log	PROGESTERONE_MEDIATED_OOCYTE_MATURATION	kegg_legacy	0.001	0.00322573	0.00154959	0.0374
ast_log	PROXIMAL_TUBULE_BICARBONATE_RECLAMATION	kegg_legacy	0.001	0.00338728	0.00162769	0.0374
ast_log	PATHOGEN_HIV_TAT_TO_TLR2_4_NFKB_SIGNALING_PATHWAY	kegg_medicus	0.001	0.00338406	0.00162698	0.0375
ast_log	OXIDATIVE_PHOSPHORYLATION	hallmark	5e-08	-0.00338637	0.0016284	0.0376
ggt_log	LEUKOCYTE_TRANSENDOTHELIAL_MIGRATION	kegg_legacy	0.001	0.00322174	0.00154964	0.0376
ggt_log	REFERENCE_AUTOPHAGY_VESICLE_NUCLEATION_ELONGATION_MATURATION_SEQUESTOSOME_1_LIKE_RECEPTOR	kegg_medicus	0.001	-0.00323027	0.00155567	0.0379
ggt_log	PATHOGEN_HCMV_GH_TO_ITGA_B_RHOA_SIGNALING_PATHWAY	kegg_medicus	0.001	0.00322174	0.00155224	0.0379
ast_log	DNA_REPLICATION	kegg_legacy	0.001	0.00339549	0.00163677	0.038
alt_log	SPLICEOSOME	kegg_legacy	5e-08	0.00315538	0.00152187	0.0381
alt_log	BLADDER_CANCER	kegg_legacy	5e-08	0.00315164	0.00152337	0.0386
ast_log	MYOGENESIS	hallmark	0.001	0.00338578	0.00163819	0.0388
ast_log	DNA_REPAIR	hallmark	5e-08	0.00337041	0.00163107	0.0388
alt_log	REFERENCE_KISS1_KISS1R_PLCB_PKC_SIGNALING_PATHWAY	kegg_medicus	0.001	0.00315247	0.00152734	0.039
ast_log	MELANOGENESIS	kegg_legacy	0.001	0.00337075	0.00163357	0.0391
ggt_log	PATHOGEN_EBV_EBNA3C_TO_P27_CELL_CYCLE_G1_S_N00264	kegg_medicus	0.001	0.00319055	0.00154664	0.0391
ggt_log	PATHOGEN_EBV_EBNA3C_TO_P27_CELL_CYCLE_G1_S_N00482	kegg_medicus	0.001	0.00319055	0.00154664	0.0391
ggt_log	PATHOGEN_HPV_E7_TO_P27_CELL_CYCLE_G1_S	kegg_medicus	0.001	0.00319055	0.00154664	0.0391
ggt_log	VARIANT_LOSS_OF_CDKN1B_TO_P27_CELL_CYCLE_G1_S	kegg_medicus	0.001	0.00319055	0.00154664	0.0391
ggt_log	ALLOGRAFT_REJECTION	kegg_legacy	0.001	0.00316838	0.00153681	0.0392
ggt_log	REFERENCE_RTK_PLCG_ITPR_SIGNALING_PATHWAY	kegg_medicus	5e-08	0.00319061	0.00154768	0.0393
ast_log	PATHOGEN_ESCHERICHIA_MAP_TO_LPA_GNA12_13_RHOA_SIGNALING_PATHWAY	kegg_medicus	0.001	0.00337457	0.00164048	0.0397
ast_log	REFERENCE_GPCR_PI3K_SIGNALING_PATHWAY	kegg_medicus	5e-08	0.00333274	0.00162118	0.0398
ast_log	REFERENCE_LPAR_GNB_G_RHO_SIGNALING_PATHWAY	kegg_medicus	5e-08	0.00333274	0.00162118	0.0398
ast_log	REFERENCE_LPA_GNA12_13_RHOA_SIGNALING_PATHWAY	kegg_medicus	5e-08	0.00333274	0.00162118	0.0398
ast_log	REFERENCE_LPA_GNAQ_11_RHOA_SIGNALING_PATHWAY	kegg_medicus	5e-08	0.00333274	0.00162118	0.0398
ggt_log	REFERENCE_BCR_BCAP_CD19_PI3K_SIGNALING_PATHWAY	kegg_medicus	5e-08	0.00318236	0.00154893	0.0399
ast_log	REFERENCE_ACTH_CORTISOL_SIGNALING_PATHWAY	kegg_medicus	0.001	0.00332824	0.00162071	0.04
ast_log	VARIANT_CYP11B1_CYP11B2_FUSION_TO_ACTH_CORTISOL_SIGNALING_PATHWAY	kegg_medicus	0.001	0.00332824	0.00162071	0.04
alt_log	REFERENCE_N_GLYCAN_PRECURSOR_BIOSYNTHESIS_GLC_6P_TO_MAN_P_DOL	kegg_medicus	0.001	-0.00313332	0.00152797	0.0403
ggt_log	REFERENCE_CLASSICAL_PATHWAY_OF_COMPLEMENT_CASCADE_C4_C2_TO_C3_CONVERTASE_FORMATION	kegg_medicus	0.001	0.00316729	0.00154577	0.0405
ast_log	VARIANT_MUTATION_INACTIVATED_PDE11A_PDE8B_TO_ACTH_CORTISOL_SIGNALING_PATHWAY	kegg_medicus	0.001	0.00332125	0.0016211	0.0405
ggt_log	ENV_FACTOR_PARAQUAT_TO_FAS_JNK_SIGNALING_PATHWAY	kegg_medicus	0.001	0.00318423	0.0015544	0.0405
ggt_log	MITOTIC_SPINDLE	hallmark	0.001	0.00321692	0.00157174	0.0407
ggt_log	DRUG_METABOLISM_OTHER_ENZYMES	kegg_legacy	0.001	0.00317403	0.00155132	0.0408
alt_log	ANGIOGENESIS	hallmark	5e-08	0.00310297	0.00151678	0.0408
ggt_log	REFERENCE_BLOOD_GROUP_H_O_ANTIGEN_TYPE_1_BIOSYNTHESIS	kegg_medicus	5e-08	0.00318418	0.00155649	0.0408
ast_log	NEUROACTIVE_LIGAND_RECEPTOR_INTERACTION	kegg_legacy	0.001	0.00332802	0.00162752	0.0409
ggt_log	TYPE_I_DIABETES_MELLITUS	kegg_legacy	5e-08	0.00314639	0.00154009	0.0411
alt_log	SYSTEMIC_LUPUS_ERYTHEMATOSUS	kegg_legacy	0.001	0.00309786	0.00151814	0.0413
ast_log	REFERENCE_INTRINSIC_APOPTOTIC_PATHWAY	kegg_medicus	0.001	0.00332601	0.0016327	0.0416
alt_log	CALCIUM_SIGNALING_PATHWAY	kegg_legacy	5e-08	0.00309164	0.00151782	0.0417
ggt_log	PATHOGEN_HCMV_US27_TO_CXCR4_GNB_G_PLCB_PKC_SIGNALING_PATHWAY	kegg_medicus	0.001	0.0031683	0.00155688	0.0418
alt_log	REFERENCE_AUTOPHAGY_VESICLE_NUCLEATION_ELONGATION_MATURATION_PI3P_SYNTHESIS_BY_PI3KC3_C1	kegg_medicus	0.001	-0.00307612	0.00151177	0.0419
ast_log	VARIANT_AMPLIFIED_REL_TO_TRANSCRIPTION	kegg_medicus	0.001	0.00327158	0.001608	0.0419
ast_log	REFERENCE_FLT3LG_FLT3_RAS_ERK_SIGNALING_PATHWAY	kegg_medicus	0.001	0.00338657	0.0016661	0.0421
ast_log	REFERENCE_REGULATION_OF_GF_RTK_RAS_ERK_SIGNALING_PATHWAY_ADAPTOR_PROTEINS	kegg_medicus	0.001	0.00341444	0.00168032	0.0422
ast_log	HEME_METABOLISM	hallmark	5e-08	0.00331067	0.00162986	0.0422
ast_log	REFERENCE_MDA5_IRF7_3_SIGNALING_PATHWAY	kegg_medicus	0.001	0.0033901	0.00166962	0.0423
ast_log	REFERENCE_RIG_I_IRF7_3_SIGNALING_PATHWAY	kegg_medicus	0.001	0.0033901	0.00166962	0.0423
ggt_log	REFERENCE_PINK_PARKIN_MEDIATED_AUTOPHAGOSOME_FORMATION	kegg_medicus	0.001	-0.00315522	0.00155406	0.0423
ast_log	VARIANT_MUTATION_CAUSED_ABERRANT_HTT_TO_ANTEROGRADE_AXONAL_TRANSPORT	kegg_medicus	0.001	0.00329708	0.00162506	0.0425
alt_log	REFERENCE_TYPE_I_IFN_SIGNALING_PATHWAY	kegg_medicus	0.001	0.00309268	0.00152488	0.0425
alt_log	SELENOAMINO_ACID_METABOLISM	kegg_legacy	5e-08	0.00309464	0.00153041	0.0432
alt_log	TAURINE_AND_HYPOTAURINE_METABOLISM	kegg_legacy	5e-08	0.00309464	0.00153041	0.0432
alt_log	REFERENCE_N_GLYCAN_PRECURSOR_BIOSYNTHESIS_GLC_6P_TO_MAN_P_DOL	kegg_medicus	5e-08	-0.00309853	0.00153335	0.0433
alt_log	N_GLYCAN_BIOSYNTHESIS	kegg_legacy	5e-08	-0.00309853	0.00153335	0.0433
alt_log	TIGHT_JUNCTION	kegg_legacy	0.001	0.00306377	0.00151691	0.0434
ast_log	REFERENCE_WNT_SIGNALING_MODULATION_LGR_RSPO	kegg_medicus	0.001	0.00330633	0.00163715	0.0434
ast_log	PRIMARY_BILE_ACID_BIOSYNTHESIS	kegg_legacy	0.001	-0.00328627	0.00162795	0.0435
ast_log	VIBRIO_CHOLERAE_INFECTION	kegg_legacy	5e-08	0.00325235	0.00161115	0.0435
ggt_log	AMINO_SUGAR_AND_NUCLEOTIDE_SUGAR_METABOLISM	kegg_legacy	0.001	0.0031156	0.00154521	0.0438
ast_log	VARIANT_MUTATION_ACTIVATED_GNAS_TO_ACTH_CORTISOL_SIGNALING_PATHWAY	kegg_medicus	0.001	0.00325934	0.00162037	0.0443
ast_log	PATHOGEN_HPV_E5_TO_ANTIGEN_PROCESSING_AND_PRESENTATION_BY_MHC_CLASS_I_MOLECULES	kegg_medicus	0.001	0.00326521	0.0016234	0.0443
ast_log	PATHOGEN_HTLV_1_P12_TO_ANTIGEN_PROCESSING_AND_PRESENTATION_BY_MHC_CLASS_I_MOLECULES	kegg_medicus	0.001	0.00326521	0.0016234	0.0443
ast_log	PATHOGEN_KSHV_MIR1_2_TO_ANTIGEN_PROCESSING_AND_PRESENTATION_BY_MHC_CLASS_I_MOLECULES	kegg_medicus	0.001	0.00326521	0.0016234	0.0443
ast_log	ARACHIDONIC_ACID_METABOLISM	kegg_legacy	0.001	0.00327047	0.00162645	0.0443
alt_log	REFERENCE_P300_P21_CELL_CYCLE_G1_S	kegg_medicus	0.001	0.00306539	0.00152633	0.0446
ast_log	PEROXISOME	hallmark	5e-08	-0.00341705	0.00170236	0.0447
alt_log	DORSO_VENTRAL_AXIS_FORMATION	kegg_legacy	0.001	0.0030432	0.00152189	0.0455
ast_log	AMINOACYL_TRNA_BIOSYNTHESIS	kegg_legacy	5e-08	0.00323297	0.00161954	0.0459
alt_log	PATHOGEN_YERSINIA_YOPP_J_TO_TLR2_4_MAPK_SIGNALING_PATHWAY	kegg_medicus	5e-08	0.00304033	0.00152382	0.046
alt_log	FC_GAMMA_R_MEDIATED_PHAGOCYTOSIS	kegg_legacy	0.001	0.0030445	0.00152641	0.0461
ast_log	REFERENCE_BILE_ACID_BIOSYNTHESIS	kegg_medicus	0.001	-0.00324624	0.00162806	0.0462
ast_log	ENV_FACTOR_NNK_NNN_TO_CHRNA7_E2F_SIGNALING_PATHWAY	kegg_medicus	0.001	0.00324347	0.00162667	0.0462
ast_log	REFERENCE_CHRNA7_E2F_SIGNALING_PATHWAY	kegg_medicus	0.001	0.00324347	0.00162667	0.0462
ggt_log	REFERENCE_STEROID_HORMONE_BIOSYNTHESIS_PROGESTERONE_TO_CORTISOL_CORTISONE	kegg_medicus	5e-08	0.0030613	0.00153902	0.0467
ggt_log	CELL_CYCLE	kegg_legacy	5e-08	0.00309736	0.00155787	0.0468
ast_log	COLORECTAL_CANCER	kegg_legacy	5e-08	0.00321471	0.00162148	0.0474
ast_log	REACTIVE_OXYGEN_SPECIES_PATHWAY	hallmark	0.001	0.00324456	0.00163769	0.0476
ggt_log	P53_PATHWAY	hallmark	0.001	0.00310728	0.00156977	0.0478
ggt_log	REFERENCE_REGULATION_OF_NLRP3_INFLAMMASOME_SIGNALING_PATHWAY_NLRP3_INHIBITION	kegg_medicus	0.001	0.00305031	0.00154172	0.0479
ast_log	REFERENCE_TRANSCRIPTION_COUPLED_NER	kegg_medicus	0.001	0.00320223	0.00162123	0.0482
ggt_log	VARIANT_MLL_AF4_FUSION_TO_TRANSCRIPTIONAL_ACTIVATION	kegg_medicus	0.001	0.0031232	0.00158242	0.0484
ggt_log	PATHOGEN_KSHV_VCYCLIN_TO_CELL_CYCLE_G1_S	kegg_medicus	0.001	0.00304829	0.00154519	0.0485
ast_log	PATHOGEN_SHIGELLA_OSPF_TO_TLR2_4_MAPK_SIGNALING_PATHWAY	kegg_medicus	0.001	0.0031939	0.001621	0.0488
alt_log	REFERENCE_RETROGRADE_AXONAL_TRANSPORT	kegg_medicus	0.001	0.00299215	0.00151934	0.0489
ggt_log	PEROXISOME	hallmark	5e-08	0.00310362	0.00157689	0.049
ast_log	REFERENCE_IL1_IL1R_JNK_SIGNALING_PATHWAY	kegg_medicus	5e-08	0.00320664	0.0016298	0.0491
ast_log	REFERENCE_IL1_IL1R_P38_SIGNALING_PATHWAY	kegg_medicus	5e-08	0.00320664	0.0016298	0.0491
ast_log	REFERENCE_NALP12_INFLAMMASOME_SIGNALING_PATHWAY	kegg_medicus	5e-08	0.00320664	0.0016298	0.0491
ast_log	REFERENCE_NLRC4_INFLAMMASOME_SIGNALING_PATHWAY	kegg_medicus	5e-08	0.00320664	0.0016298	0.0491
ast_log	REFERENCE_NLRP1_INFLAMMASOME_SIGNALING_PATHWAY	kegg_medicus	5e-08	0.00320664	0.0016298	0.0491
ast_log	REFERENCE_PYRIN_INFLAMMASOME_SIGNALING_PATHWAY	kegg_medicus	5e-08	0.00320664	0.0016298	0.0491
ast_log	PATHOGEN_ESCHERICHIA_EAE_TIR_TCCP_TO_ACTIN_SIGNALING_PATHWAY	kegg_medicus	0.001	0.00319813	0.00162587	0.0492
ggt_log	PATHOGEN_ESCHERICHIA_TIR_TO_TLR2_4_MAPK_SIGNALING_PATHWAY	kegg_medicus	0.001	0.00303209	0.00154351	0.0495
ast_log	REFERENCE_TYROSINE_DEGRADATION	kegg_medicus	5e-08	0.00316228	0.00160984	0.0495
ggt_log	BASAL_TRANSCRIPTION_FACTORS	kegg_legacy	5e-08	0.00308639	0.00157206	0.0496
alt_log	REFERENCE_WNT5A_ROR_SIGNALING_PATHWAY	kegg_medicus	5e-08	-0.00299114	0.00152358	0.0496
ast_log	PATHOGEN_ESCHERICHIA_ESPJ_TO_IGG_FCGR_RAC_SIGNALING_PATHWAY	kegg_medicus	5e-08	-0.003201	0.00163107	0.0497
ast_log	REFERENCE_IGG_FCGR_RAC_SIGNALING_PATHWAY	kegg_medicus	5e-08	-0.003201	0.00163107	0.0497
alt_log	VARIANT_MUTATION_CAUSED_ABERRANT_HTT_TO_CREB_MEDIATED_TRANSCRIPTION	kegg_medicus	0.001	0.00304072	0.00155008	0.0498
alt_log	REFERENCE_EGF_EGFR_RAS_PI3K_SIGNALING_PATHWAY	kegg_medicus	5e-08	-0.00303793	0.00154922	0.0499
alt_log	REFERENCE_EGF_EGFR_RAS_RALGDS_SIGNALING_PATHWAY	kegg_medicus	5e-08	-0.00303793	0.00154922	0.0499
alt_log	REFERENCE_EGF_EGFR_RAS_RASSF1_SIGNALING_PATHWAY	kegg_medicus	5e-08	-0.00303793	0.00154922	0.0499
alt_log	REFERENCE_FLT3LG_FLT3_RAS_PI3K_SIGNALING_PATHWAY	kegg_medicus	5e-08	-0.00303793	0.00154922	0.0499
alt_log	VARIANT_DUPLICATION_OR_MUTATION_ACTIVATED_FLT3_TO_RAS_PI3K_SIGNALING_PATHWAY	kegg_medicus	5e-08	-0.00303793	0.00154922	0.0499
ggt_log	GRAFT_VERSUS_HOST_DISEASE	kegg_legacy	0.001	0.00300916	0.00153614	0.0501
ggt_log	PRIMARY_IMMUNODEFICIENCY	kegg_legacy	5e-08	0.0030207	0.00154223	0.0502
ast_log	PATHOGEN_SHIGELLA_IPAC_TO_ACTIN_SIGNALING_PATHWAY	kegg_medicus	0.001	0.00316333	0.00161692	0.0504
alt_log	VARIANT_AML1_ETO_FUSION_TO_PU.1_MEDIATED_TRANSCRIPTION	kegg_medicus	0.001	0.00296982	0.00151844	0.0505
alt_log	HEMATOPOIETIC_CELL_LINEAGE	kegg_legacy	5e-08	0.00298052	0.00152529	0.0507
ggt_log	ALPHA_LINOLENIC_ACID_METABOLISM	kegg_legacy	0.001	0.00307061	0.00157171	0.0507
ggt_log	REFERENCE_CCR5_GNB_G_PLCB_G_PKC_SIGNALING_PATHWAY	kegg_medicus	0.001	0.00303773	0.00155624	0.0509
ggt_log	PATHOGEN_HPV_E5_TO_ANTIGEN_PROCESSING_AND_PRESENTATION_BY_MHC_CLASS_I_MOLECULES	kegg_medicus	5e-08	0.0030462	0.00156124	0.051
ggt_log	PATHOGEN_HTLV_1_P12_TO_ANTIGEN_PROCESSING_AND_PRESENTATION_BY_MHC_CLASS_I_MOLECULES	kegg_medicus	5e-08	0.0030462	0.00156124	0.051
ggt_log	PATHOGEN_KSHV_MIR1_2_TO_ANTIGEN_PROCESSING_AND_PRESENTATION_BY_MHC_CLASS_I_MOLECULES	kegg_medicus	5e-08	0.0030462	0.00156124	0.051
ast_log	VARIANT_MUTATION_CAUSED_ABERRANT_ABETA_TO_TRANSPORT_OF_CALCIUM	kegg_medicus	0.001	0.00323176	0.00165731	0.0512
ast_log	VARIANT_MUTATION_CAUSED_ABERRANT_SNCA_TO_VGCC_CA2_APOPTOTIC_PATHWAY	kegg_medicus	0.001	0.00323176	0.00165731	0.0512
ast_log	VARIANT_SCRAPIE_CONFORMATION_PRPSC_TO_TRANSPORT_OF_CALCIUM	kegg_medicus	0.001	0.00323176	0.00165731	0.0512
ggt_log	REFERENCE_MLK_JNK_SIGNALING_PATHWAY	kegg_medicus	0.001	0.00302958	0.0015558	0.0515
ggt_log	JAK_STAT_SIGNALING_PATHWAY	kegg_legacy	5e-08	0.00301087	0.00154836	0.0518
ggt_log	TNFA_SIGNALING_VIA_NFKB	hallmark	0.001	0.00302252	0.00155456	0.0519
ggt_log	REFERENCE_NUCLEAR_EXPORT_OF_MRNA	kegg_medicus	5e-08	0.00299853	0.00154244	0.0519
ggt_log	REFERENCE_CXCR_GNB_G_PI3K_AKT_SIGNALING_PATHWAY	kegg_medicus	0.001	0.0030268	0.00155722	0.0519
ggt_log	VARIANT_MUTATION_CAUSED_ABERRANT_ABETA_TO_26S_PROTEASOME_MEDIATED_PROTEIN_DEGRADATION	kegg_medicus	0.001	0.00300976	0.00154944	0.0521
ggt_log	VARIANT_MUTATION_CAUSED_ABERRANT_SNCA_TO_26S_PROTEASOME_MEDIATED_PROTEIN_DEGRADATION	kegg_medicus	0.001	0.00300976	0.00154944	0.0521
ggt_log	VARIANT_SCRAPIE_CONFORMATION_PRPSC_TO_26S_PROTEASOME_MEDIATED_PROTEIN_DEGRADATION	kegg_medicus	0.001	0.00300976	0.00154944	0.0521
ast_log	LYSINE_DEGRADATION	kegg_legacy	0.001	0.00316894	0.00163285	0.0523
alt_log	PATHOGEN_SALMONELLA_SOPB_TO_RHOG_SIGNALING_PATHWAY	kegg_medicus	0.001	0.0029691	0.00153085	0.0524
ggt_log	REFERENCE_EGF_EGFR_RAS_RASSF1_SIGNALING_PATHWAY	kegg_medicus	0.001	-0.00302976	0.0015638	0.0527
alt_log	ESTROGEN_RESPONSE_EARLY	hallmark	5e-08	0.00293557	0.00151799	0.0531
ggt_log	ERBB_SIGNALING_PATHWAY	kegg_legacy	5e-08	0.00299241	0.00154749	0.0531
ggt_log	REFERENCE_MAGI_PTEN_SIGNALING_PATHWAY	kegg_medicus	0.001	0.00297616	0.00153985	0.0533
ggt_log	REFERENCE_CORE_NER_REACTION	kegg_medicus	0.001	0.00299347	0.00155082	0.0536
alt_log	HEDGEHOG_SIGNALING	hallmark	5e-08	-0.00295192	0.0015297	0.0536
alt_log	REFERENCE_AGE_RAGE_SIGNALING_PATHWAY	kegg_medicus	0.001	0.00294763	0.00152792	0.0537
alt_log	VARIANT_MUTATION_CAUSED_ABERRANT_ABETA_TO_AGE_RAGE_SIGNALING_PATHWAY	kegg_medicus	0.001	0.00294763	0.00152792	0.0537
alt_log	REFERENCE_ACTIVATION_OF_PRC2.2_BY_UBIQUITINATION_OF_H2AK119_IN_GERMLINE_GENES	kegg_medicus	0.001	0.00293971	0.00152758	0.0543
ggt_log	VARIANT_NOTCH_OVEREXPRESSION_TO_NOTCH_SIGNALING_PATHWAY	kegg_medicus	5e-08	0.00294797	0.00153322	0.0545
ggt_log	REFERENCE_ICOSLG_ICOS_PI3K_SIGNALING_PATHWAY	kegg_medicus	0.001	0.00297399	0.00154764	0.0547
ast_log	AMINOACYL_TRNA_BIOSYNTHESIS	kegg_legacy	0.001	0.00310516	0.0016165	0.0547
alt_log	REFERENCE_ACTIVATION_OF_PRC2.2_BY_UBIQUITINATION_OF_H2AK119_IN_GERMLINE_GENES	kegg_medicus	5e-08	0.00295496	0.00153931	0.0549
alt_log	REFERENCE_REGULATION_OF_GF_RTK_RAS_ERK_SIGNALING_PATHWAY_ADAPTOR_PROTEINS	kegg_medicus	0.001	0.00305008	0.00159096	0.0552
alt_log	REFERENCE_TRANSPORT_OF_CALCIUM	kegg_medicus	0.001	0.00290644	0.0015163	0.0553
alt_log	VARIANT_MUTATION_CAUSED_ABERRANT_PDYN_TO_TRANSPORT_OF_CALCIUM	kegg_medicus	0.001	0.00290644	0.0015163	0.0553
alt_log	HOMOLOGOUS_RECOMBINATION	kegg_legacy	0.001	0.00293531	0.00153258	0.0555
alt_log	GLIOMA	kegg_legacy	0.001	0.00292164	0.00152556	0.0555
alt_log	REFERENCE_EGF_EGFR_PLCG_CAMK_SIGNALING_PATHWAY	kegg_medicus	0.001	0.00292855	0.00152937	0.0555
alt_log	REFERENCE_PDGF_PDGFR_PLCG_CAMK_SIGNALING_PATHWAY	kegg_medicus	0.001	0.00292855	0.00152937	0.0555
alt_log	VARIANT_AMPLIFIED_EGFR_TO_PLCG_CAMK_SIGNALING_PATHWAY	kegg_medicus	0.001	0.00292855	0.00152937	0.0555
alt_log	VARIANT_AMPLIFIED_PDGFR_TO_PLCG_CAMK_SIGNALING_PATHWAY	kegg_medicus	0.001	0.00292855	0.00152937	0.0555
ggt_log	AMINO_SUGAR_AND_NUCLEOTIDE_SUGAR_METABOLISM	kegg_legacy	5e-08	0.00298355	0.00155866	0.0556
ast_log	REFERENCE_PLASMIN_MEDIATED_ACTIVATION_OF_LATENT_TGF_BETA	kegg_medicus	0.001	0.00313494	0.0016392	0.0558
ast_log	REFERENCE_FAS_JNK_SIGNALING_PATHWAY	kegg_medicus	5e-08	0.00307869	0.00161098	0.056
ast_log	VARIANT_MUTATION_INACTIVATED_DJ1_TO_FAS_JNK_SIGNALING_PATWHAY	kegg_medicus	5e-08	0.00307869	0.00161098	0.056
ast_log	REFERENCE_CD80_CD86_CTLA4_PP2A_SIGNALING_PATHWAY	kegg_medicus	0.001	0.00312514	0.00163742	0.0563
ggt_log	NOTCH_SIGNALING_PATHWAY	kegg_legacy	0.001	0.00294527	0.00154489	0.0566
ast_log	DILATED_CARDIOMYOPATHY	kegg_legacy	5e-08	0.00310421	0.00162908	0.0567
ast_log	HYPERTROPHIC_CARDIOMYOPATHY_HCM	kegg_legacy	5e-08	0.00310421	0.00162908	0.0567
alt_log	REFERENCE_AUTOPHAGOSOME_AND_LYSOSOME_FUSION_TETHERING_FACTOR	kegg_medicus	0.001	0.00290999	0.0015278	0.0568
ggt_log	P53_SIGNALING_PATHWAY	kegg_legacy	0.001	0.00298432	0.00156791	0.057
ast_log	PATHOGEN_ESCHERICHIA_ESPT_TO_RAC_SIGNALING_PATHWAY	kegg_medicus	0.001	0.00309002	0.00162511	0.0572
ast_log	PATHOGEN_ESCHERICHIA_MAP_TO_CDC42_SIGNALING_PATHWAY	kegg_medicus	0.001	0.00309002	0.00162511	0.0572
alt_log	RENIN_ANGIOTENSIN_SYSTEM	kegg_legacy	0.001	-0.00289669	0.00152413	0.0574
ast_log	VARIANT_CDH1_REDUCED_EXPRESSION_TO_BETA_CATENIN_SIGNALING_PATHWAY	kegg_medicus	0.001	0.00307802	0.00162477	0.0582
ggt_log	FC_GAMMA_R_MEDIATED_PHAGOCYTOSIS	kegg_legacy	0.001	0.0029366	0.00155053	0.0582
alt_log	REFERENCE_ALTERNATIVE_PATHWAY_OF_COMPLEMENT_CASCADE_C3B_BREAKDOWN	kegg_medicus	0.001	0.00290255	0.00153546	0.0587
alt_log	HEDGEHOG_SIGNALING_PATHWAY	kegg_legacy	0.001	0.00287383	0.00152133	0.0589
ast_log	ENV_FACTOR_PARAQUAT_TO_FAS_JNK_SIGNALING_PATHWAY	kegg_medicus	0.001	0.00309385	0.00163942	0.0591
ast_log	PATHOGEN_HTLV_1_TAX_TO_TNF_JNK_SIGNALING_PATHWAY	kegg_medicus	0.001	0.00309385	0.00163942	0.0591
ast_log	CALCIUM_SIGNALING_PATHWAY	kegg_legacy	0.001	0.00306238	0.00162699	0.0598
alt_log	BASAL_CELL_CARCINOMA	kegg_legacy	0.001	0.00285785	0.00151925	0.06
ggt_log	REFERENCE_LECTIN_PATHWAY_OF_COAGULATION_CASCADE_PROTHROMBIN_TO_THROMBIN	kegg_medicus	0.001	0.00294408	0.00156582	0.0601
alt_log	VARIANT_MLL_AF4_FUSION_TO_TRANSCRIPTIONAL_ACTIVATION	kegg_medicus	5e-08	0.00287994	0.00153184	0.0601
ggt_log	DRUG_METABOLISM_OTHER_ENZYMES	kegg_legacy	5e-08	0.00288804	0.00154165	0.061
alt_log	REFERENCE_BLOOD_GROUP_H_O_ANTIGEN_TYPE_1_BIOSYNTHESIS	kegg_medicus	5e-08	-0.00285768	0.00152705	0.0613
alt_log	REFERENCE_BLOOD_GROUP_H_O_ANTIGEN_TYPE_2_BIOSYNTHESIS	kegg_medicus	5e-08	-0.00285768	0.00152705	0.0613
alt_log	GLYCOSPHINGOLIPID_BIOSYNTHESIS_LACTO_AND_NEOLACTO_SERIES	kegg_legacy	5e-08	-0.00285768	0.00152705	0.0613
alt_log	GLYCINE_SERINE_AND_THREONINE_METABOLISM	kegg_legacy	5e-08	0.00285089	0.00152435	0.0615
alt_log	TYPE_II_DIABETES_MELLITUS	kegg_legacy	5e-08	-0.00283066	0.00151391	0.0615
ast_log	REFERENCE_AUTOPHAGY_VESICLE_NUCLEATION_ELONGATION_MATURATION_E3_UBIQUITIN_LIGASE_MALIN	kegg_medicus	0.001	0.00301851	0.00161466	0.0616
alt_log	PATHOGEN_YERSINIA_YOPH_TO_TCR_NFAT_SIGNALING_PATHWAY	kegg_medicus	0.001	0.00287068	0.00153604	0.0616
ggt_log	REFERENCE_HEME_BIOSYNTHESIS	kegg_medicus	0.001	0.00289747	0.00155087	0.0617
ggt_log	REFERENCE_AUTOPHAGY_VESICLE_NUCLEATION_ELONGATION_MATURATION_E3_UBIQUITIN_LIGASE_MALIN	kegg_medicus	0.001	0.00288387	0.00154478	0.0619
ast_log	NOTCH_SIGNALING	hallmark	0.001	0.003016	0.00161684	0.0621
alt_log	PATHOGEN_HCV_CORE_TO_ERK_SIGNALING_PATHWAY	kegg_medicus	0.001	0.00282996	0.00151767	0.0622
ggt_log	REFERENCE_HGF_MET_RAS_ERK_SIGNALING_PATHWAY	kegg_medicus	0.001	-0.00288396	0.00154706	0.0623
ggt_log	OXIDATIVE_PHOSPHORYLATION	kegg_legacy	0.001	0.0029106	0.00156168	0.0624
ggt_log	CELL_ADHESION_MOLECULES_CAMS	kegg_legacy	5e-08	0.00286597	0.00153788	0.0624
ggt_log	PATHOGEN_SARS_COV_2_S_N_TO_LECTIN_PATHWAY_OF_COAGULATION_CASCADE	kegg_medicus	0.001	0.00291627	0.00156537	0.0625
ggt_log	REFERENCE_LECTIN_PATHWAY_OF_COAGULATION_CASCADE_FIBRINOGEN_TO_FIBRIN	kegg_medicus	0.001	0.00291627	0.00156537	0.0625
ast_log	REFERENCE_GLOBAL_GENOME_NER	kegg_medicus	0.001	0.0030296	0.00162628	0.0625
alt_log	VARIANT_MUTATION_CAUSED_ABERRANT_HTT_TO_ELECTRON_TRANSFER_IN_COMPLEX_III	kegg_medicus	0.001	-0.00282132	0.00151453	0.0625
alt_log	PEROXISOME	hallmark	5e-08	0.00281913	0.001514	0.0626
ast_log	GLUTATHIONE_METABOLISM	kegg_legacy	0.001	0.00301241	0.00161918	0.0628
ast_log	REFERENCE_CX3CR1_GNAI_AC_PKA_SIGNALING_PATHWAY	kegg_medicus	0.001	-0.00301384	0.00162137	0.0631
ast_log	REFERENCE_PTH_PTH1R_PKA_SIGNALING_PATHWAY	kegg_medicus	0.001	-0.00301384	0.00162137	0.0631
ggt_log	REFERENCE_TLR1_2_4_NFKB_SIGNALING_PATHWAY	kegg_medicus	5e-08	0.00293346	0.00158055	0.0635
ggt_log	REFERENCE_TLR5_NFKB_SIGNALING_PATHWAY	kegg_medicus	5e-08	0.00293346	0.00158055	0.0635
ggt_log	REFERENCE_TNF_NFKB_SIGNALING_PATHWAY	kegg_medicus	5e-08	0.00293346	0.00158055	0.0635
ast_log	REFERENCE_EGF_EGFR_ACTIN_SIGNALING_PATHWAY	kegg_medicus	0.001	0.00301258	0.00162349	0.0635
ast_log	TRYPTOPHAN_METABOLISM	kegg_legacy	0.001	0.00312227	0.0016832	0.0636
alt_log	REFERENCE_HGF_MET_RAS_ERK_SIGNALING_PATHWAY	kegg_medicus	5e-08	-0.00285308	0.00153996	0.0639
alt_log	VARIANT_MET_OVEREXPRESSION_TO_RAS_ERK_SIGNALING_PATHWAY	kegg_medicus	5e-08	-0.00285308	0.00153996	0.0639
alt_log	VARIANT_MUTATION_ACTIVATED_MET_TO_RAS_ERK_SIGNALING_PATHWAY	kegg_medicus	5e-08	-0.00285308	0.00153996	0.0639
ast_log	REFERENCE_ORGANIZATION_OF_THE_INNER_KINETOCHORE	kegg_medicus	5e-08	0.00303484	0.00163828	0.064
alt_log	REFERENCE_BETA_OXIDATION_ACYL_COA_SYNTHESIS	kegg_medicus	5e-08	0.00286841	0.00155032	0.0643
ggt_log	REFERENCE_REGULATION_OF_NLRP3_INFLAMMASOME_SIGNALING_PATHWAY_NLRP3_INHIBITION	kegg_medicus	5e-08	0.00283931	0.00153721	0.0647
ggt_log	VARIANT_AMPLIFIED_REL_TO_TRANSCRIPTION	kegg_medicus	0.001	0.00283522	0.00153553	0.0648
ggt_log	REFERENCE_TSC1_2_MTORC1_SIGNALING_PATHWAY	kegg_medicus	0.001	0.00284276	0.00154	0.0649
ggt_log	VARIANT_AMPLIFIED_MYC_TO_CELL_CYCLE_G1_S	kegg_medicus	0.001	0.00286942	0.00155561	0.0651
ast_log	REFERENCE_FAS_JNK_SIGNALING_PATHWAY	kegg_medicus	0.001	0.00299144	0.00162394	0.0655
ast_log	REFERENCE_MISMATCH_REPAIR	kegg_medicus	0.001	0.00303603	0.00164849	0.0655
ast_log	MISMATCH_REPAIR	kegg_legacy	0.001	0.00303603	0.00164849	0.0655
ggt_log	REFERENCE_TBK1_MEDIATED_AUTOPHAGOSOME_FORMATION	kegg_medicus	0.001	-0.00285	0.00154947	0.0659
alt_log	PORPHYRIN_AND_CHLOROPHYLL_METABOLISM	kegg_legacy	5e-08	0.00282291	0.00153521	0.0659
ggt_log	FRUCTOSE_AND_MANNOSE_METABOLISM	kegg_legacy	0.001	0.00284727	0.00154847	0.066
alt_log	REFERENCE_REGULATION_OF_NLRP3_INFLAMMASOME_SIGNALING_PATHWAY_NLRP3_INHIBITION	kegg_medicus	5e-08	0.00278976	0.00152088	0.0666
ggt_log	PATHOGEN_HIV_TAT_TO_TLR2_4_NFKB_SIGNALING_PATHWAY	kegg_medicus	5e-08	0.00282335	0.00154236	0.0672
ggt_log	PATHOGEN_SARS_COV_2_S_TO_ANGII_AT1R_NOX2_SIGNALING_PATHWAY	kegg_medicus	5e-08	0.00282335	0.00154236	0.0672
ggt_log	REFERENCE_TNF_JNK_SIGNALING_PATHWAY	kegg_medicus	5e-08	0.00282335	0.00154236	0.0672
ggt_log	REFERENCE_TNF_RIPK1_3_SIGNALING_PATHWAY	kegg_medicus	5e-08	0.00282335	0.00154236	0.0672
alt_log	REFERENCE_CLASSICAL_PATHWAY_OF_COMPLEMENT_CASCADE_C4_C2_TO_C3_CONVERTASE_FORMATION	kegg_medicus	0.001	0.00288303	0.00157523	0.0672
alt_log	PEROXISOME	kegg_legacy	5e-08	0.00285845	0.00156695	0.0681
ggt_log	PATHOGEN_EBV_EBNA2_TO_RBP_JK_MEDIATED_TRANSCRIPTION	kegg_medicus	0.001	0.00285454	0.0015664	0.0684
ast_log	ANGIOGENESIS	hallmark	0.001	0.0029555	0.00162569	0.0691
ast_log	VARIANT_MUTATION_CAUSED_ABERRANT_PSEN_TO_MGLUR5_CA2_APOPTOTIC_PATHWAY	kegg_medicus	0.001	0.0029901	0.00164529	0.0692
ast_log	REFERENCE_KISS1_KISS1R_PLCB_PKC_SIGNALING_PATHWAY	kegg_medicus	0.001	0.00295102	0.00162473	0.0693
ast_log	REFERENCE_TRH_TRHR_PLCB_PKC_SIGNALING_PATHWAY	kegg_medicus	0.001	0.00295102	0.00162473	0.0693
ggt_log	PATHOGEN_HIV_VPR_TAT_TO_TNF_JNK_SIGNALING_PATHWAY	kegg_medicus	0.001	0.00282083	0.0015555	0.0698
ggt_log	PATHOGEN_SARS_COV_2_S_N_TO_LECTIN_PATHWAY_OF_COAGULATION_CASCADE	kegg_medicus	5e-08	0.00285769	0.00157639	0.0699
ggt_log	REFERENCE_LECTIN_PATHWAY_OF_COAGULATION_CASCADE_FIBRINOGEN_TO_FIBRIN	kegg_medicus	5e-08	0.00285769	0.00157639	0.0699
ggt_log	REFERENCE_LECTIN_PATHWAY_OF_COAGULATION_CASCADE_PROTHROMBIN_TO_THROMBIN	kegg_medicus	5e-08	0.00285769	0.00157639	0.0699
alt_log	REFERENCE_DNA_REPLICATION_LICENSING	kegg_medicus	5e-08	0.0027368	0.00151156	0.0702
ggt_log	PYRUVATE_METABOLISM	kegg_legacy	0.001	0.00291734	0.00161253	0.0704
ggt_log	GLYOXYLATE_AND_DICARBOXYLATE_METABOLISM	kegg_legacy	0.001	0.00279141	0.00154411	0.0706
ast_log	REFERENCE_NAD_BIOSYNTHESIS	kegg_medicus	0.001	-0.00305501	0.00169085	0.0708
ast_log	REFERENCE_NALP12_INFLAMMASOME_SIGNALING_PATHWAY	kegg_medicus	0.001	0.00293884	0.00163032	0.0714
alt_log	PATHOGEN_ESCHERICHIA_EAE_TIR_TO_ACTIN_SIGNALING_PATHWAY	kegg_medicus	0.001	-0.00275369	0.0015288	0.0717
alt_log	REFERENCE_EGF_EGFR_ACTIN_SIGNALING_PATHWAY	kegg_medicus	0.001	-0.00275369	0.0015288	0.0717
alt_log	ECM_RECEPTOR_INTERACTION	kegg_legacy	5e-08	0.0027687	0.00153756	0.0717
alt_log	ABC_TRANSPORTERS	kegg_legacy	5e-08	0.00272601	0.00151513	0.072
alt_log	PATHOGEN_SHIGELLA_IPAH7.8_TO_NLRP3_INFLAMMASOME_SIGNALING_PATHWAY	kegg_medicus	0.001	0.00272501	0.00151538	0.0721
alt_log	ALDOSTERONE_REGULATED_SODIUM_REABSORPTION	kegg_legacy	0.001	0.00271377	0.00151182	0.0726
ggt_log	PATHOGEN_HCMV_US28_TO_GNB_G_PI3K_NFKB_SIGNALING_PATHWAY	kegg_medicus	0.001	0.00281365	0.001568	0.0727
ggt_log	REFERENCE_CCR2_GNB_G_PI3K_NFKB_SIGNALING_PATHWAY	kegg_medicus	0.001	0.00281365	0.001568	0.0727
alt_log	REFERENCE_COPII_VESICLE_FORMATION	kegg_medicus	0.001	0.00273039	0.00152177	0.0728
ggt_log	REFERENCE_P300_P21_CELL_CYCLE_G1_S	kegg_medicus	0.001	0.00280577	0.00156539	0.0731
ggt_log	PATHOGEN_HPV_E6_TO_NOTCH_SIGNALING_PATHWAY_N00382	kegg_medicus	0.001	0.00278767	0.00155539	0.0731
ast_log	INFLAMMATORY_RESPONSE	hallmark	0.001	0.00290713	0.00162212	0.0731
ggt_log	REFERENCE_DNA_DEGRADATION_BY_EXTRACELLULAR_ENDOLYSOSOMAL_DNASE	kegg_medicus	5e-08	0.00276397	0.00154287	0.0732
ggt_log	REFERENCE_CCR_CXCR_GNB_G_PI3K_RAC_SIGNALING_PATHWAY	kegg_medicus	0.001	0.00277468	0.00155018	0.0735
ggt_log	CHRONIC_MYELOID_LEUKEMIA	kegg_legacy	0.001	0.00275734	0.00154097	0.0736
ast_log	PATHOGEN_HBV_HBX_TO_RAS_ERK_SIGNALING_PATHWAY	kegg_medicus	0.001	0.00295177	0.00165044	0.0737
ast_log	REFERENCE_CA2_PYK2_RAS_ERK_SIGNALING_PATHWAY	kegg_medicus	0.001	0.00295177	0.00165044	0.0737
ast_log	REFERENCE_P4_PR_RAS_ERK_SIGNALING_PATHWAY	kegg_medicus	0.001	0.00295177	0.00165044	0.0737
alt_log	REFERENCE_BCR_PLCG_CALCINEURIN_SIGNALING_PATHWAY	kegg_medicus	0.001	0.00271558	0.00151885	0.0738
alt_log	PROGESTERONE_MEDIATED_OOCYTE_MATURATION	kegg_legacy	0.001	0.0027255	0.00152571	0.074
alt_log	STEROID_BIOSYNTHESIS	kegg_legacy	0.001	0.00271724	0.00152417	0.0746
alt_log	ENDOCYTOSIS	kegg_legacy	5e-08	0.00271668	0.00152506	0.0749
alt_log	LYSINE_DEGRADATION	kegg_legacy	5e-08	0.0027564	0.00154787	0.0749
ggt_log	REFERENCE_DOUBLE_HOLLIDAY_JUNCTION_RESOLUTION	kegg_medicus	0.001	0.00280008	0.00157323	0.0751
alt_log	REFERENCE_TGFA_EGFR_PLCG_PKC_SIGNALING_PATHWAY	kegg_medicus	0.001	0.00270635	0.00152094	0.0752
ggt_log	REFERENCE_GLYCOGEN_BIOSYNTHESIS	kegg_medicus	0.001	0.00274099	0.00154133	0.0754
ggt_log	VARIANT_AMPLIFIED_CCND1_TO_CELL_CYCLE_G1_S	kegg_medicus	0.001	0.00275737	0.00155119	0.0755
ast_log	VARIANT_MUTATION_ACTIVATED_FGFR3_TO_RAS_ERK_SIGNALING_PATHWAY	kegg_medicus	0.001	0.00291635	0.00164268	0.0758
alt_log	REGULATION_OF_AUTOPHAGY	kegg_legacy	5e-08	-0.00270462	0.00152348	0.0759
ggt_log	NATURAL_KILLER_CELL_MEDIATED_CYTOTOXICITY	kegg_legacy	5e-08	0.00274304	0.00154539	0.0759
ggt_log	VARIANT_AMPLIFIED_CDK4_TO_CELL_CYCLE_G1_S	kegg_medicus	0.001	0.00275629	0.00155301	0.0759
ggt_log	PATHOGEN_EBV_EBNA3C_TO_CELL_CYCLE_G1_S_N00483	kegg_medicus	0.001	0.00276471	0.00155862	0.0761
ggt_log	REFERENCE_P16_CELL_CYCLE_G1_S	kegg_medicus	0.001	0.00276471	0.00155862	0.0761
alt_log	REFERENCE_CDC25_CELL_CYCLE_G2_M	kegg_medicus	0.001	0.0027051	0.00152523	0.0761
alt_log	REFERENCE_CONDENSIN_LOADING	kegg_medicus	5e-08	0.00270166	0.00152389	0.0763
ggt_log	PATHOGEN_HTLV_1_TAX_TO_P21_CELL_CYCLE_G1_S_N00498	kegg_medicus	0.001	0.0027289	0.00153956	0.0763
ggt_log	REFERENCE_CA2_ENTRY_VOLTAGE_GATED_CA2_CHANNEL	kegg_medicus	0.001	0.00276807	0.0015632	0.0766
alt_log	HYPERTROPHIC_CARDIOMYOPATHY_HCM	kegg_legacy	0.001	0.00271573	0.00153693	0.0772
ast_log	PATHOGEN_ESCHERICHIA_EAE_TIR_TO_ACTIN_SIGNALING_PATHWAY	kegg_medicus	0.001	0.00287406	0.00162658	0.0772
alt_log	REFERENCE_BETA_OXIDATION	kegg_medicus	5e-08	-0.00267728	0.00151931	0.078
ggt_log	REFERENCE_GLYCOLYSIS	kegg_medicus	0.001	0.00287016	0.00162887	0.0781
ggt_log	SPHINGOLIPID_METABOLISM	kegg_legacy	5e-08	0.00273605	0.00155285	0.0781
ast_log	HOMOLOGOUS_RECOMBINATION	kegg_legacy	0.001	0.00285714	0.00162233	0.0782
alt_log	VARIANT_MUTATION_ACTIVATED_SMO_TO_HEDGEHOG_SIGNALING_PATHWAY	kegg_medicus	0.001	0.00267334	0.00152222	0.0791
alt_log	VARIANT_MUTATION_INACTIVATED_PTCH1_TO_HEDGEHOG_SIGNALING_PATHWAY	kegg_medicus	0.001	0.00267334	0.00152222	0.0791
ast_log	REFERENCE_GLYCOLYSIS	kegg_medicus	5e-08	0.00286353	0.00163084	0.0791
ggt_log	PATHOGEN_HIV_VPR_TO_CDC25_CELL_CYCLE_G2M	kegg_medicus	0.001	0.00270871	0.00154293	0.0792
ggt_log	REFERENCE_WEE1_CELL_CYCLE_G2_M	kegg_medicus	0.001	0.00270871	0.00154293	0.0792
ast_log	REFERENCE_FGF_FGFR_PI3K_SIGNALING_PATHWAY	kegg_medicus	5e-08	0.00288142	0.00164479	0.0798
ast_log	VEGF_SIGNALING_PATHWAY	kegg_legacy	5e-08	0.00287735	0.00164279	0.0799
ggt_log	REFERENCE_II_BLOOD_GROUP_ANTIGEN_BIOSYNTHESIS	kegg_medicus	0.001	-0.00270975	0.00155008	0.0804
ast_log	REFERENCE_NLRP1_INFLAMMASOME_SIGNALING_PATHWAY	kegg_medicus	0.001	0.00285912	0.0016356	0.0805
ast_log	REFERENCE_CA2_CAM_VGCC_RYR_SIGNALING_PATHWAY	kegg_medicus	0.001	-0.0028486	0.00163206	0.0809
alt_log	STEROID_BIOSYNTHESIS	kegg_legacy	5e-08	0.00266661	0.00152779	0.0809
alt_log	PROTEIN_SECRETION	hallmark	5e-08	0.00266763	0.00153003	0.0812
ast_log	REFERENCE_TELOMERASE_RNA_MATURATION	kegg_medicus	0.001	0.00283419	0.00162802	0.0817
ast_log	REFERENCE_TESTOSTERONE_BIOSYNTHESIS	kegg_medicus	0.001	0.0028344	0.00162884	0.0818
alt_log	REFERENCE_CARDIAC_TYPE_VGCC_RYR_SIGNALING	kegg_medicus	0.001	0.00265656	0.00152783	0.0821
ast_log	VARIANT_CDX2_OVEREXPRESSION_TO_TRANSCRIPTIONAL_ACTIVATION	kegg_medicus	0.001	0.00282468	0.00162575	0.0823
ggt_log	REFERENCE_LYSOSOMAL_CA2_RELEASE	kegg_medicus	0.001	0.00268656	0.00154664	0.0824
alt_log	DILATED_CARDIOMYOPATHY	kegg_legacy	0.001	0.00267921	0.00154299	0.0825
ast_log	CYTOKINE_CYTOKINE_RECEPTOR_INTERACTION	kegg_legacy	0.001	0.00281125	0.00162069	0.0828
alt_log	REFERENCE_MISMATCH_REPAIR	kegg_medicus	0.001	0.00268789	0.00155008	0.0829
alt_log	MISMATCH_REPAIR	kegg_legacy	0.001	0.00268789	0.00155008	0.0829
alt_log	REFERENCE_ATR_P21_CELL_CYCLE_G2_M	kegg_medicus	0.001	0.00263087	0.00151806	0.0831
ggt_log	MTOR_SIGNALING_PATHWAY	kegg_legacy	5e-08	0.0026812	0.00154815	0.0833
ggt_log	NEUROACTIVE_LIGAND_RECEPTOR_INTERACTION	kegg_legacy	0.001	0.00267847	0.00154732	0.0834
ast_log	REFERENCE_COPI_VESICLE_FORMATION	kegg_medicus	0.001	0.00279926	0.00161729	0.0835
alt_log	VARIANT_MUTATION_CAUSED_ABERRANT_ABETA_TO_VGCC_CA2_APOPTOTIC_PATHWAY_N01006	kegg_medicus	0.001	0.00263671	0.00152505	0.0838
alt_log	OOCYTE_MEIOSIS	kegg_legacy	5e-08	0.00262348	0.00151778	0.0839
ggt_log	REFERENCE_OKAZAKI_FRAGMENT_MATURATION	kegg_medicus	5e-08	0.00270668	0.0015661	0.0839
ggt_log	NON_HOMOLOGOUS_END_JOINING	kegg_legacy	5e-08	0.00270668	0.0015661	0.0839
ggt_log	PATHOGEN_EBV_BARF1_TO_INTRINSIC_APOPTOTIC_PATHWAY	kegg_medicus	0.001	0.00268159	0.00155195	0.084
ggt_log	VARIANT_BCL2_OVEREXPRESSION_TO_INTRINSIC_APOPTOTIC_PATHWAY	kegg_medicus	0.001	0.00268159	0.00155195	0.084
ggt_log	VARIANT_MUTATION_CAUSED_ABERRANT_SOD1_TO_INTRINSIC_APOPTOTIC_PATHWAY	kegg_medicus	0.001	0.00268159	0.00155195	0.084
alt_log	VARIANT_EML4_ALK_FUSION_KINASE_TO_RAS_ERK_SIGNALING_PATHWAY	kegg_medicus	0.001	0.00263346	0.00152443	0.0841
ast_log	REFERENCE_CARDIAC_TYPE_VGCC_RYR_SIGNALING	kegg_medicus	0.001	0.00281546	0.0016301	0.0841
ast_log	PATHOGEN_HPV_E5_TO_ANTIGEN_PROCESSING_AND_PRESENTATION_BY_MHC_CLASS_I_MOLECULES	kegg_medicus	5e-08	0.0028157	0.00163139	0.0844
ast_log	PATHOGEN_HTLV_1_P12_TO_ANTIGEN_PROCESSING_AND_PRESENTATION_BY_MHC_CLASS_I_MOLECULES	kegg_medicus	5e-08	0.0028157	0.00163139	0.0844
ast_log	PATHOGEN_KSHV_MIR1_2_TO_ANTIGEN_PROCESSING_AND_PRESENTATION_BY_MHC_CLASS_I_MOLECULES	kegg_medicus	5e-08	0.0028157	0.00163139	0.0844
ggt_log	PATHOGEN_HPV_E6_TO_NOTCH_SIGNALING_PATHWAY_N00381	kegg_medicus	0.001	0.00268041	0.00155307	0.0844
ggt_log	INTESTINAL_IMMUNE_NETWORK_FOR_IGA_PRODUCTION	kegg_legacy	5e-08	0.00268625	0.00155664	0.0844
ggt_log	REFERENCE_LONG_PATCH_BER	kegg_medicus	5e-08	0.00269017	0.00155981	0.0846
ggt_log	DNA_REPLICATION	kegg_legacy	5e-08	0.00269017	0.00155981	0.0846
alt_log	REFERENCE_N_GLYCAN_PRECURSOR_BIOSYNTHESIS_ALG6_TO_OST	kegg_medicus	0.001	-0.00261293	0.00151639	0.0849
ggt_log	REFERENCE_GLOBAL_GENOME_NER	kegg_medicus	5e-08	0.00265581	0.00154378	0.0854
ggt_log	REFERENCE_TRANSCRIPTION_COUPLED_NER	kegg_medicus	5e-08	0.00265581	0.00154378	0.0854
alt_log	UV_RESPONSE_UP	hallmark	5e-08	0.00265245	0.00154311	0.0856
ggt_log	ALPHA_LINOLENIC_ACID_METABOLISM	kegg_legacy	5e-08	0.0026917	0.00156615	0.0857
ggt_log	BIOSYNTHESIS_OF_UNSATURATED_FATTY_ACIDS	kegg_legacy	5e-08	0.0026917	0.00156615	0.0857
ggt_log	NEUROTROPHIN_SIGNALING_PATHWAY	kegg_legacy	5e-08	0.00264986	0.00154383	0.0861
alt_log	VARIANT_OLIGOMERIC_CONFORMATION_PRPC_TO_ANTEROGRADE_AXONAL_TRANSPORT	kegg_medicus	0.001	0.00261281	0.0015223	0.0861
ggt_log	REFERENCE_ACTIVIN_SIGNALING_PATHWAY	kegg_medicus	0.001	0.00264076	0.0015395	0.0863
ggt_log	REFERENCE_NODAL_SIGNALING_PATHWAY	kegg_medicus	0.001	0.00264076	0.0015395	0.0863
ggt_log	REFERENCE_CROSSTALK_BETWEEN_EXTRINSIC_AND_INTRINSIC_APOPTOTIC_PATHWAYS	kegg_medicus	0.001	0.0026715	0.00155782	0.0864
alt_log	INSULIN_SIGNALING_PATHWAY	kegg_legacy	0.001	0.00260241	0.00151864	0.0866
ggt_log	FC_EPSILON_RI_SIGNALING_PATHWAY	kegg_legacy	5e-08	0.00264537	0.00154416	0.0867
alt_log	LYSOSOME	kegg_legacy	5e-08	0.00260755	0.00152216	0.0867
ast_log	WNT_SIGNALING_PATHWAY	kegg_legacy	5e-08	0.00275711	0.00161195	0.0872
ggt_log	BASE_EXCISION_REPAIR	kegg_legacy	0.001	0.00263797	0.00154239	0.0872
ggt_log	REFERENCE_HGF_MET_PI3K_SIGNALING_PATHWAY	kegg_medicus	5e-08	-0.00264046	0.00154418	0.0873
ggt_log	REFERENCE_HGF_MET_RAS_ERK_SIGNALING_PATHWAY	kegg_medicus	5e-08	-0.00264046	0.00154418	0.0873
ggt_log	VARIANT_AMPLIFIED_MET_TO_PI3K_SIGNALING_PATHWAY	kegg_medicus	5e-08	-0.00264046	0.00154418	0.0873
ggt_log	VARIANT_MET_OVEREXPRESSION_TO_RAS_ERK_SIGNALING_PATHWAY	kegg_medicus	5e-08	-0.00264046	0.00154418	0.0873
ggt_log	VARIANT_MUTATION_ACTIVATED_MET_TO_PI3K_SIGNALING_PATHWAY	kegg_medicus	5e-08	-0.00264046	0.00154418	0.0873
alt_log	REFERENCE_AUTOPHAGY_VESICLE_NUCLEATION_ELONGATION_MATURATION_E3_UBIQUITIN_LIGASE_MALIN	kegg_medicus	0.001	0.00259987	0.00152065	0.0873
ggt_log	REFERENCE_GF_RTK_PI3K_SIGNALING_PATHWAY	kegg_medicus	0.001	0.00265269	0.00155172	0.0874
ast_log	VARIANT_AMPLIFIED_MYCN_TO_TRANSCRIPTIONAL_ACTIVATION	kegg_medicus	0.001	0.00275536	0.00161355	0.0877
ast_log	GNRH_SIGNALING_PATHWAY	kegg_legacy	0.001	0.00277672	0.00162733	0.088
ggt_log	ANDROGEN_RESPONSE	hallmark	5e-08	0.00262795	0.00154135	0.0882
ast_log	VARIANT_MUTATION_CAUSED_ABERRANT_ATXN1_TO_RORA_MEDIATED_TRANSCRIPTION	kegg_medicus	0.001	0.00277118	0.00162701	0.0885
ast_log	ANGIOGENESIS	hallmark	5e-08	0.00276469	0.00162488	0.0889
alt_log	REFERENCE_ICOSLG_ICOS_PI3K_SIGNALING_PATHWAY	kegg_medicus	0.001	-0.00258563	0.00152135	0.0892
ggt_log	REFERENCE_ANGIOTENSIN_ALDOSTERONE_SIGNALING_PATHWAY	kegg_medicus	0.001	0.00263605	0.00155111	0.0892
ast_log	PATHOGEN_HPV_E5_TO_EGFR_RAS_ERK_SIGNALING_PATHWAY	kegg_medicus	0.001	0.00279979	0.00164784	0.0893
ast_log	REFERENCE_AREG_EGFR_RAS_ERK_SIGNALING_PATHWAY	kegg_medicus	0.001	0.00279979	0.00164784	0.0893
ast_log	REFERENCE_EGF_EGFR_RAS_ERK_SIGNALING_PATHWAY	kegg_medicus	0.001	0.00279979	0.00164784	0.0893
ast_log	REFERENCE_EGF_ERBB2_RAS_ERK_SIGNALING_PATHWAY	kegg_medicus	0.001	0.00279979	0.00164784	0.0893
ast_log	REFERENCE_EREG_EGFR_RAS_ERK_SIGNALING_PATHWAY	kegg_medicus	0.001	0.00279979	0.00164784	0.0893
ast_log	REFERENCE_KITLG_KIT_RAS_ERK_SIGNALING_PATHWAY	kegg_medicus	0.001	0.00279979	0.00164784	0.0893
ast_log	VARIANT_AMPLIFIED_PDGFR_TO_RAS_ERK_SIGNALING_PATHWAY	kegg_medicus	0.001	0.00279979	0.00164784	0.0893
ast_log	VARIANT_BCR_ABL_FUSION_KINASE_TO_RAS_ERK_SIGNALING_PATHWAY	kegg_medicus	0.001	0.00279979	0.00164784	0.0893
ast_log	VARIANT_DUPLICATION_OR_MUTATION_ACTIVATED_FLT3_TO_RAS_ERK_SIGNALING_PATHWAY	kegg_medicus	0.001	0.00279979	0.00164784	0.0893
ast_log	VARIANT_EGF_OVEREXPRESSION_TO_RAS_ERK_SIGNALING_PATHWAY	kegg_medicus	0.001	0.00279979	0.00164784	0.0893
ast_log	VARIANT_MUTATION_ACTIVATED_EGFR_TO_RAS_ERK_SIGNALING_PATHWAY	kegg_medicus	0.001	0.00279979	0.00164784	0.0893
ast_log	VARIANT_MUTATION_ACTIVATED_KIT_TO_RAS_ERK_SIGNALING_PATHWAY	kegg_medicus	0.001	0.00279979	0.00164784	0.0893
ggt_log	REFERENCE_BMP_HAMP_SIGNALING_PATHWAY_AUXILIARY_FACTOR	kegg_medicus	0.001	0.00263917	0.00155429	0.0895
ast_log	HEMATOPOIETIC_CELL_LINEAGE	kegg_legacy	0.001	0.00275133	0.00162075	0.0896
ast_log	REFERENCE_HGF_MET_RAS_ERK_SIGNALING_PATHWAY	kegg_medicus	0.001	0.00279176	0.00164458	0.0896
ast_log	INOSITOL_PHOSPHATE_METABOLISM	kegg_legacy	0.001	0.00275471	0.00162308	0.0897
ast_log	REFERENCE_AUTOPHAGY_VESICLE_NUCLEATION_ELONGATION_MATURATION_PI3P_SYNTHESIS_BY_PI3KC3_C1	kegg_medicus	0.001	-0.00279823	0.00164937	0.0898
alt_log	REFERENCE_PDL_PD1_SHP_PI3K_SIGNALING_PATHWAY	kegg_medicus	5e-08	0.00268303	0.00158331	0.0902
ggt_log	REFERENCE_GF_RTK_PI3K_SIGNALING_PATHWAY	kegg_medicus	5e-08	0.00264142	0.00155927	0.0903
ggt_log	REFERENCE_GF_RTK_RAS_PI3K_SIGNALING_PATHWAY	kegg_medicus	5e-08	0.00264142	0.00155927	0.0903
ggt_log	REFERENCE_ORIGIN_UNWINDING_AND_ELONGATION	kegg_medicus	0.001	0.00262353	0.00154885	0.0903
ggt_log	REFERENCE_DEUBIQUITINATION_OF_H2AK119	kegg_medicus	0.001	0.00260724	0.00154256	0.091
ggt_log	VARIANT_MET_OVEREXPRESSION_TO_RAS_ERK_SIGNALING_PATHWAY	kegg_medicus	0.001	-0.00261135	0.00154703	0.0914
ggt_log	REFERENCE_REGULATION_OF_COMPLEMENT_CASCADE_CFHR	kegg_medicus	0.001	0.00261898	0.00155209	0.0915
alt_log	REFERENCE_EGF_EGFR_RAS_JNK_SIGNALING_PATHWAY	kegg_medicus	0.001	0.00259746	0.00153968	0.0916
ggt_log	REFERENCE_CORE_NER_REACTION	kegg_medicus	5e-08	0.00259023	0.0015358	0.0917
ggt_log	NUCLEOTIDE_EXCISION_REPAIR	kegg_legacy	5e-08	0.00259023	0.0015358	0.0917
ggt_log	ENV_FACTOR_NNK_NNN_TO_RAS_ERK_SIGNALING_PATHWAY	kegg_medicus	5e-08	0.00261629	0.00155196	0.0918
ggt_log	REFERENCE_NUCLEAR_INITIATED_ESTROGEN_SIGNALING_PATHWAY	kegg_medicus	5e-08	0.00261629	0.00155196	0.0918
ast_log	REFERENCE_TYPE_II_INTERFERON_TO_JAK_STAT_SIGNALING_PATHWAY	kegg_medicus	0.001	0.00274076	0.00162768	0.0922
ast_log	ARRHYTHMOGENIC_RIGHT_VENTRICULAR_CARDIOMYOPATHY_ARVC	kegg_legacy	0.001	0.00275332	0.00163517	0.0922
ggt_log	PATHOGEN_HIV_GP120_TO_CXCR4_GNB_G_RAC_SIGNALING_PATHWAY	kegg_medicus	0.001	0.00259793	0.00154377	0.0924
ggt_log	REFERENCE_CXCR4_GNB_G_RAC_SIGNALING_PATHWAY	kegg_medicus	0.001	0.00259793	0.00154377	0.0924
ast_log	VARIANT_MUTATION_INACTIVATED_APC_TO_WNT_SIGNALING_PATHWAY	kegg_medicus	0.001	0.00272593	0.00162235	0.0929
alt_log	PROTEIN_EXPORT	kegg_legacy	5e-08	-0.00260101	0.00154862	0.093
ast_log	REFERENCE_ICOSLG_ICOS_PI3K_SIGNALING_PATHWAY	kegg_medicus	0.001	0.00272546	0.00162277	0.0931
ast_log	REGULATION_OF_ACTIN_CYTOSKELETON	kegg_legacy	5e-08	0.00277147	0.00165209	0.0934
alt_log	AXON_GUIDANCE	kegg_legacy	0.001	0.00255155	0.00152215	0.0937
ggt_log	REFERENCE_26S_PROTEASOME_MEDIATED_PROTEIN_DEGRADATION	kegg_medicus	0.001	0.00260208	0.00155238	0.0937
ggt_log	VARIANT_MUTATION_CAUSED_ABERRANT_SOD1_TO_26S_PROTEASOME_MEDIATED_PROTEIN_DEGRADATION	kegg_medicus	0.001	0.00260208	0.00155238	0.0937
ggt_log	VARIANT_MUTATION_INACTIVATED_UBQLN2_TO_26S_PROTEASOME_MEDIATED_PROTEIN_DEGRADATION	kegg_medicus	0.001	0.00260208	0.00155238	0.0937
ast_log	HEMATOPOIETIC_CELL_LINEAGE	kegg_legacy	5e-08	0.00270467	0.00161705	0.0944
ast_log	REFERENCE_PYRIN_INFLAMMASOME_SIGNALING_PATHWAY	kegg_medicus	0.001	0.0027298	0.00163244	0.0945
ast_log	PATHOGEN_KSHV_VGPCR_TO_GNB_G_PI3K_AKT_SIGNALING_PATHWAY	kegg_medicus	0.001	0.00273529	0.00163684	0.0947
ast_log	REFERENCE_CXCR_GNB_G_PI3K_AKT_SIGNALING_PATHWAY	kegg_medicus	0.001	0.00273529	0.00163684	0.0947
alt_log	REFERENCE_MDM2_P21_CELL_CYCLE_G1_S_N00066	kegg_medicus	0.001	0.00255066	0.00152646	0.0947
alt_log	VARIANT_AMPLIFIED_MDM2_TO_P21_CELL_CYCLE_G1_S	kegg_medicus	0.001	0.00255066	0.00152646	0.0947
ast_log	MYC_TARGETS_V1	hallmark	5e-08	0.00272235	0.00162988	0.0949
ast_log	REFERENCE_REGULATION_OF_GF_RTK_RAS_ERK_SIGNALING_PTP	kegg_medicus	0.001	-0.00270988	0.00162456	0.0953
ggt_log	PATHOGEN_KSHV_VCYCLIN_TO_CELL_CYCLE_G1_S	kegg_medicus	5e-08	0.00258793	0.00155171	0.0954
ggt_log	ERBB_SIGNALING_PATHWAY	kegg_legacy	0.001	0.00257223	0.00154372	0.0957
ggt_log	ENV_FACTOR_METALS_TO_KEAP1_NRF2_SIGNALIG_PATHWAY	kegg_medicus	0.001	0.00256704	0.00154079	0.0957
ast_log	PATHOGEN_ESCHERICHIA_ESPJ_TO_IGG_FCGR_RAC_SIGNALING_PATHWAY	kegg_medicus	0.001	-0.00271472	0.00162952	0.0957
ggt_log	REFERENCE_IL1_IL1R_P38_SIGNALING_PATHWAY	kegg_medicus	0.001	0.00258759	0.00155349	0.0958
ggt_log	REFERENCE_GPCR_PLCB_ITPR_SIGNALING_PATHWAY	kegg_medicus	0.001	0.00257803	0.00154823	0.0959
ast_log	ENDOCYTOSIS	kegg_legacy	5e-08	0.00268662	0.0016138	0.096
ast_log	REFERENCE_WNT_SIGNALING_PATHWAY	kegg_medicus	0.001	0.0027146	0.00163088	0.096
ast_log	VARIANT_LRP6_OVEREXPRESSION_TO_WNT_SIGNALING_PATHWAY	kegg_medicus	0.001	0.0027146	0.00163088	0.096
ggt_log	B_CELL_RECEPTOR_SIGNALING_PATHWAY	kegg_legacy	0.001	0.00258509	0.00155317	0.096
alt_log	REFERENCE_ACTIVATION_OF_PRC2.2_BY_UBIQUITINATION_OF_H2AK119	kegg_medicus	0.001	0.00252712	0.00151885	0.0961
ggt_log	ALLOGRAFT_REJECTION	kegg_legacy	5e-08	0.00255824	0.00153819	0.0963
ggt_log	GRAFT_VERSUS_HOST_DISEASE	kegg_legacy	5e-08	0.00255824	0.00153819	0.0963
ggt_log	REFERENCE_IL1_IL1R_JNK_SIGNALING_PATHWAY	kegg_medicus	0.001	0.00257596	0.00154931	0.0964
ggt_log	WNT_SIGNALING_PATHWAY	kegg_legacy	5e-08	0.00261299	0.00157374	0.0968
ast_log	PATHOGEN_HCMV_GB_TO_PDGFR_RAS_ERK_SIGNALING_PATHWAY	kegg_medicus	0.001	0.00273151	0.0016465	0.0971
ast_log	REFERENCE_PDGF_PDGFR_RAS_ERK_SIGNALING_PATHWAY	kegg_medicus	0.001	0.00273151	0.0016465	0.0971
ggt_log	REFERENCE_HOMOLOGOUS_RECOMBINATION	kegg_medicus	5e-08	0.00254332	0.0015362	0.0978
ast_log	REFERENCE_BCR_PLCG_ITPR_SIGNALING_PATHWAY	kegg_medicus	0.001	0.002682	0.00162086	0.098
ast_log	REFERENCE_TELOMERE_ELONGATION	kegg_medicus	0.001	0.00270291	0.00163423	0.0981
ast_log	CELL_CYCLE	kegg_legacy	0.001	0.00270797	0.00163792	0.0983
ggt_log	PATHOGEN_ARSENIC_TO_ELECTRON_TRANSFER_IN_COMPLEX_II	kegg_medicus	0.001	0.00261899	0.00158527	0.0985
ast_log	VARIANT_MUTATION_CAUSED_ABERRANT_HTT_TO_MGLUR5_CA2_APOPTOTIC_PATHWAY	kegg_medicus	0.001	0.00268194	0.00162345	0.0985
ggt_log	REFERENCE_KINETOCHORE_MICROTUBULE_ATTACHMENT	kegg_medicus	0.001	0.00256935	0.00155547	0.0986
ggt_log	TYROSINE_METABOLISM	kegg_legacy	5e-08	0.0025661	0.00155428	0.0987
ast_log	REFERENCE_CORE_NER_REACTION	kegg_medicus	0.001	0.00269221	0.00163274	0.0992
ggt_log	VARIANT_LOSS_OF_RASSF1_TO_RAS_RASSF1_SIGNALING_PATHWAY	kegg_medicus	0.001	-0.0025453	0.00154476	0.0994
ast_log	GLYCINE_SERINE_AND_THREONINE_METABOLISM	kegg_legacy	5e-08	0.00267458	0.00162347	0.0995
ast_log	ONE_CARBON_POOL_BY_FOLATE	kegg_legacy	5e-08	0.00267458	0.00162347	0.0995
ggt_log	NOD_LIKE_RECEPTOR_SIGNALING_PATHWAY	kegg_legacy	0.001	0.00256326	0.00155763	0.0998
alt_log	PATHOGEN_SARS_COV_2_S_TO_ANGII_AT1R_NOX2_SIGNALING_PATHWAY	kegg_medicus	0.001	0.00249911	0.00151881	0.0999
alt_log	REFERENCE_RORA_MEDIATED_TRANSCRIPTION	kegg_medicus	5e-08	0.00251425	0.00152871	0.1
alt_log	VARIANT_MUTATION_CAUSED_ABERRANT_ATXN1_TO_RORA_MEDIATED_TRANSCRIPTION	kegg_medicus	5e-08	0.00251425	0.00152871	0.1
alt_log	REFERENCE_NUCLEAR_EXPORT_OF_MRNA	kegg_medicus	0.001	0.00251383	0.00153131	0.101
alt_log	CELL_CYCLE	kegg_legacy	5e-08	0.00248544	0.00151719	0.101
ast_log	REFERENCE_HEDGEHOG_SIGNALING_PATHWAY_PTCH_CORECEPTOR	kegg_medicus	5e-08	-0.0026336	0.00160866	0.102
ggt_log	CHEMOKINE_SIGNALING_PATHWAY	kegg_legacy	5e-08	0.00254376	0.00155497	0.102
ggt_log	CALCIUM_SIGNALING_PATHWAY	kegg_legacy	0.001	0.0025356	0.00155027	0.102
ggt_log	REFERENCE_BLOCKING_UBIQUITINATION_OF_H2AK119_BY_CK2	kegg_medicus	0.001	0.00252358	0.00154358	0.102
alt_log	REFERENCE_HEME_BIOSYNTHESIS	kegg_medicus	5e-08	0.00249314	0.00152547	0.102
alt_log	REFERENCE_NOTCH_MESP2_SIGNALING	kegg_medicus	0.001	-0.00250084	0.00153237	0.103
alt_log	REFERENCE_AHR_SIGNALING_PATHWAY	kegg_medicus	5e-08	0.00244886	0.00150111	0.103
alt_log	REFERENCE_HIF_1_SIGNALING_PATHWAY	kegg_medicus	5e-08	0.00244886	0.00150111	0.103
alt_log	VARIANT_LOSS_OF_VHL_TO_HIF_1_SIGNALING_PATHWAY	kegg_medicus	5e-08	0.00244886	0.00150111	0.103
ggt_log	NUCLEOTIDE_EXCISION_REPAIR	kegg_legacy	0.001	0.00251682	0.00154443	0.103
alt_log	REFERENCE_BLOOD_GROUP_H_O_ANTIGEN_TYPE_2_BIOSYNTHESIS	kegg_medicus	0.001	-0.00249683	0.00153249	0.103
ggt_log	NON_SMALL_CELL_LUNG_CANCER	kegg_legacy	5e-08	0.00255702	0.00157084	0.104
alt_log	LEUKOCYTE_TRANSENDOTHELIAL_MIGRATION	kegg_legacy	5e-08	0.00253991	0.00156586	0.105
ast_log	UBIQUITIN_MEDIATED_PROTEOLYSIS	kegg_legacy	5e-08	0.00265246	0.00163531	0.105
ast_log	REFERENCE_LEUCINE_DEGRADATION	kegg_medicus	0.001	0.00263905	0.0016271	0.105
ast_log	REFERENCE_KERATAN_SULFATE_DEGRADATION	kegg_medicus	5e-08	0.00266434	0.00164409	0.105
alt_log	REFERENCE_BCR_PLCG_ITPR_SIGNALING_PATHWAY	kegg_medicus	0.001	0.00246894	0.00152598	0.106
ggt_log	REFERENCE_IRE1A_JNK_SIGNALING_PATHWAY	kegg_medicus	0.001	0.00250689	0.00155122	0.106
ast_log	HYPERTROPHIC_CARDIOMYOPATHY_HCM	kegg_legacy	0.001	0.00262602	0.0016275	0.107
ggt_log	REFERENCE_ACH_CHRN_PI3K_SIGNALING_PATHWAY	kegg_medicus	0.001	0.00252981	0.00156864	0.107
ggt_log	REFERENCE_EGF_EGFR_PI3K_SIGNALING_PATHWAY	kegg_medicus	0.001	0.00252981	0.00156864	0.107
ggt_log	REFERENCE_P4_PR_PI3K_SIGNALING_PATHWAY	kegg_medicus	0.001	0.00252981	0.00156864	0.107
ggt_log	VARIANT_AMPLIFIED_EGFR_TO_PI3K_SIGNALING_PATHWAY	kegg_medicus	0.001	0.00252981	0.00156864	0.107
ggt_log	VARIANT_AMPLIFIED_PDGFR_TO_PI3K_SIGNALING_PATHWAY	kegg_medicus	0.001	0.00252981	0.00156864	0.107
ggt_log	VARIANT_EGF_OVEREXPRESSION_TO_PI3K_SIGNALING_PATHWAY	kegg_medicus	0.001	0.00252981	0.00156864	0.107
ggt_log	VARIANT_LOSS_OF_NKX3_1_TO_PI3K_SIGNALING_PATHWAY	kegg_medicus	0.001	0.00252981	0.00156864	0.107
ggt_log	VARIANT_MUTATION_ACTIVATED_EGFR_TO_PI3K_SIGNALING_PATHWAY	kegg_medicus	0.001	0.00252981	0.00156864	0.107
ggt_log	VARIANT_MUTATION_ACTIVATED_KIT_TO_PI3K_SIGNALING_PATHWAY	kegg_medicus	0.001	0.00252981	0.00156864	0.107
ggt_log	VARIANT_MUTATION_ACTIVATED_RET_TO_PI3K_SIGNALING_PATHWAY	kegg_medicus	0.001	0.00252981	0.00156864	0.107
ggt_log	HOMOLOGOUS_RECOMBINATION	kegg_legacy	5e-08	0.00249789	0.00154946	0.107
alt_log	PANTOTHENATE_AND_COA_BIOSYNTHESIS	kegg_legacy	0.001	0.00249151	0.001546	0.107
ast_log	VARIANT_AMPLIFIED_FGFR_TO_RAS_ERK_SIGNALING_PATHWAY	kegg_medicus	0.001	0.00265593	0.00165304	0.108
ast_log	CELL_CYCLE	kegg_legacy	5e-08	0.00261684	0.00162966	0.108
ggt_log	REFERENCE_TRANSCRIPTION_COUPLED_NER	kegg_medicus	0.001	0.00248316	0.00154712	0.108
alt_log	REFERENCE_GF_RTK_RAS_PI3K_SIGNALING_PATHWAY	kegg_medicus	0.001	-0.00247775	0.00154534	0.109
ast_log	JAK_STAT_SIGNALING_PATHWAY	kegg_legacy	0.001	0.00264237	0.00164895	0.109
ggt_log	REFERENCE_GLYCOGEN_DEGRADATION_AMYLASE_	kegg_medicus	0.001	0.00248126	0.00154844	0.109
ast_log	PATHOGEN_HTLV_1_P12_TO_JAK_STAT_SIGNALING_PATHWAY	kegg_medicus	0.001	0.00264508	0.00165141	0.109
ggt_log	PROSTATE_CANCER	kegg_legacy	5e-08	0.00252123	0.00157418	0.109
ggt_log	REFERENCE_NOTCH_PROTEOLYTIC_ACTIVATION	kegg_medicus	0.001	0.0024965	0.00155943	0.109
ast_log	HISTIDINE_METABOLISM	kegg_legacy	0.001	0.00270688	0.00169106	0.109
ast_log	PATHOGEN_KSHV_LANA_TO_WNT_SIGNALING_PATHWAY	kegg_medicus	5e-08	0.0026193	0.00163878	0.11
ast_log	PATHOGEN_SALMONELLA_AVRA_TO_BETA_CATENIN_SIGNALING_PATHWAY	kegg_medicus	5e-08	0.0026193	0.00163878	0.11
ast_log	VARIANT_CDH1_REDUCED_EXPRESSION_TO_BETA_CATENIN_SIGNALING_PATHWAY	kegg_medicus	5e-08	0.0026193	0.00163878	0.11
ast_log	VARIANT_MUTATION_INACTIVATED_APC_TO_WNT_SIGNALING_PATHWAY	kegg_medicus	5e-08	0.0026193	0.00163878	0.11
ast_log	VARIANT_MUTATION_INACTIVATED_AXIN_TO_WNT_SIGNALING_PATHWAY	kegg_medicus	5e-08	0.0026193	0.00163878	0.11
alt_log	VARIANT_AMPLIFIED_MYCN_TO_TRANSCRIPTIONAL_ACTIVATION	kegg_medicus	0.001	0.00245323	0.00153524	0.11
alt_log	ENV_FACTOR_DCE_TO_DNA_ADDUCTS	kegg_medicus	5e-08	0.00243924	0.0015269	0.11
alt_log	REFERENCE_KEAP1_NRF2_SIGNALING_PATHWAY	kegg_medicus	5e-08	0.00243924	0.0015269	0.11
alt_log	METABOLISM_OF_XENOBIOTICS_BY_CYTOCHROME_P450	kegg_legacy	5e-08	0.00243924	0.0015269	0.11
ggt_log	REFERENCE_LPA_GNA12_13_RHOA_SIGNALING_PATHWAY	kegg_medicus	0.001	0.00247953	0.00155225	0.11
ggt_log	REFERENCE_LPAR_GNB_G_RHO_SIGNALING_PATHWAY	kegg_medicus	0.001	0.0024794	0.00155233	0.11
alt_log	PATHOGEN_HTLV_1_TAX_TO_NFY_MEDIATED_TRANSCRIPTION	kegg_medicus	5e-08	0.00242774	0.00152085	0.11
alt_log	REFERENCE_ANTIGEN_PROCESSING_AND_PRESENTATION_BY_MHC_CLASS_II_MOLECULES	kegg_medicus	5e-08	0.00242774	0.00152085	0.11
alt_log	ASTHMA	kegg_legacy	5e-08	0.00242774	0.00152085	0.11
alt_log	INTESTINAL_IMMUNE_NETWORK_FOR_IGA_PRODUCTION	kegg_legacy	5e-08	0.00242774	0.00152085	0.11
ggt_log	PROSTATE_CANCER	kegg_legacy	0.001	0.00247128	0.00154851	0.111
ast_log	PATHOGEN_SALMONELLA_AVRA_TO_BETA_CATENIN_SIGNALING_PATHWAY	kegg_medicus	0.001	0.00258956	0.00162445	0.111
ast_log	PATHOGEN_HIV_VPR_TAT_TO_TNF_JNK_SIGNALING_PATHWAY	kegg_medicus	0.001	0.00259512	0.00163112	0.112
ggt_log	VARIANT_MUTATION_CAUSED_ABERRANT_HTT_TO_ELECTRON_TRANSFER_IN_COMPLEX_III	kegg_medicus	0.001	-0.00244365	0.00153966	0.112
ast_log	REFERENCE_BMP9_10_SIGNALING_PATHWAY	kegg_medicus	0.001	0.00260186	0.00164062	0.113
ast_log	REFERENCE_CORE_NER_REACTION	kegg_medicus	5e-08	0.00256231	0.00161814	0.113
ast_log	REFERENCE_GLOBAL_GENOME_NER	kegg_medicus	5e-08	0.00256231	0.00161814	0.113
ast_log	REFERENCE_TRANSCRIPTION_COUPLED_NER	kegg_medicus	5e-08	0.00256231	0.00161814	0.113
ast_log	NUCLEOTIDE_EXCISION_REPAIR	kegg_legacy	5e-08	0.00256231	0.00161814	0.113
alt_log	RNA_DEGRADATION	kegg_legacy	5e-08	0.00243799	0.00154051	0.114
alt_log	GLYCOLYSIS	hallmark	5e-08	-0.00243205	0.00153681	0.114
alt_log	RENAL_CELL_CARCINOMA	kegg_legacy	0.001	0.00241863	0.00152838	0.114
ggt_log	REFERENCE_EGF_EGFR_RAS_RALGDS_SIGNALING_PATHWAY	kegg_medicus	0.001	-0.00247004	0.00156307	0.114
ggt_log	WNT_BETA_CATENIN_SIGNALING	hallmark	0.001	0.00245646	0.00155454	0.114
ast_log	REFERENCE_CDC25_CELL_CYCLE_G2_M	kegg_medicus	5e-08	0.00258294	0.00163462	0.114
ast_log	REFERENCE_FSHR_GNAS_PKA_SIGNALING_PATHWAY	kegg_medicus	0.001	-0.00256348	0.00162554	0.115
ast_log	GLYCOSPHINGOLIPID_BIOSYNTHESIS_GANGLIO_SERIES	kegg_legacy	5e-08	0.00263302	0.00166977	0.115
alt_log	REFERENCE_GLYCOLYSIS	kegg_medicus	5e-08	-0.0024325	0.00154276	0.115
ast_log	REFERENCE_IFN_RIPK1_3_SIGNALING_PATHWAY	kegg_medicus	0.001	0.00255612	0.0016227	0.115
ggt_log	PURINE_METABOLISM	kegg_legacy	5e-08	0.00247175	0.00157248	0.116
alt_log	REFERENCE_REGULATION_OF_GF_RTK_RAS_ERK_SIGNALING_RAS_UBIQUITINATION_BY_CUL3_COMPLEX	kegg_medicus	0.001	-0.00239798	0.00152708	0.116
alt_log	PORPHYRIN_AND_CHLOROPHYLL_METABOLISM	kegg_legacy	0.001	0.00239763	0.00152871	0.117
ggt_log	REFERENCE_ARL8_REGULATED_MICROTUBULE_PLUS_END_DIRECTED_TRANSPORT	kegg_medicus	5e-08	0.00245258	0.00156524	0.117
ggt_log	VARIANT_MUTATION_INACTIVATED_ATP2B3_TO_ANGIOTENSIN_ALDOSTERONE_SIGNALING_PATHWAY	kegg_medicus	0.001	0.00242672	0.00154979	0.117
ast_log	REFERENCE_LYSOSOMAL_CA2_RELEASE	kegg_medicus	0.001	0.00253219	0.00161861	0.118
ast_log	VARIANT_MUTATION_CAUSED_ABERRANT_ABETA_TO_MGLUR5_CA2_APOPTOTIC_PATHWAY	kegg_medicus	0.001	0.00254732	0.00162858	0.118
ast_log	REFERENCE_BLOOD_GROUP_H_O_ANTIGEN_TYPE_1_BIOSYNTHESIS	kegg_medicus	0.001	0.00254568	0.00162827	0.118
ast_log	PROPANOATE_METABOLISM	kegg_legacy	5e-08	0.00259256	0.00165891	0.118
ggt_log	REFERENCE_P27_CELL_CYCLE_G1_S	kegg_medicus	0.001	0.00240845	0.00154126	0.118
ast_log	GLYCOSYLPHOSPHATIDYLINOSITOL_GPI_ANCHOR_BIOSYNTHESIS	kegg_legacy	0.001	0.00255495	0.00163579	0.118
ggt_log	REFERENCE_ATR_SIGNALING	kegg_medicus	0.001	0.00241276	0.00154502	0.118
alt_log	PATHOGEN_HBV_LHBS_TO_PKC_ERK_SIGNALING_PATHWAY	kegg_medicus	5e-08	0.00236305	0.00151329	0.118
alt_log	REFERENCE_CXCL12_CXCR4_PKC_ERK_SIGNALING_PATHAWAY	kegg_medicus	5e-08	0.00236305	0.00151329	0.118
alt_log	REFERENCE_EGF_EGFR_PLCG_ERK_SIGNALING_PATHWAY	kegg_medicus	5e-08	0.00236305	0.00151329	0.118
alt_log	REFERENCE_GNRH_GNRHR_PLCB_PKC_SIGNALING_PATHWAY	kegg_medicus	5e-08	0.00236305	0.00151329	0.118
alt_log	VARIANT_EML4_ALK_FUSION_KINASE_TO_PLCG_ERK_SIGNALING_PATHWAY	kegg_medicus	5e-08	0.00236305	0.00151329	0.118
alt_log	VARIANT_MUTATION_ACTIVATED_EGFR_TO_PLCG_ERK_SIGNALING_PATHWAY	kegg_medicus	5e-08	0.00236305	0.00151329	0.118
alt_log	LONG_TERM_POTENTIATION	kegg_legacy	5e-08	0.00236305	0.00151329	0.118
ggt_log	REFERENCE_GLYCOLYSIS	kegg_medicus	5e-08	0.00258877	0.00165812	0.118
ggt_log	PYRUVATE_METABOLISM	kegg_legacy	5e-08	0.00258877	0.00165812	0.118
ggt_log	REFERENCE_TLR1_2_4_NFKB_SIGNALING_PATHWAY	kegg_medicus	0.001	0.00241892	0.00155082	0.119
ggt_log	GLIOMA	kegg_legacy	5e-08	0.00245008	0.00157118	0.119
ast_log	CARDIAC_MUSCLE_CONTRACTION	kegg_legacy	0.001	0.00254071	0.00162967	0.119
ggt_log	OLFACTORY_TRANSDUCTION	kegg_legacy	5e-08	0.00240152	0.00154342	0.12
ggt_log	TGF_BETA_SIGNALING_PATHWAY	kegg_legacy	0.001	0.00240182	0.00154496	0.12
ggt_log	REFERENCE_COHESIN_LOADING	kegg_medicus	0.001	0.00240351	0.00154677	0.12
ggt_log	REFERENCE_TLR5_NFKB_SIGNALING_PATHWAY	kegg_medicus	0.001	0.00241534	0.00155477	0.12
alt_log	E2F_TARGETS	hallmark	5e-08	0.00237343	0.00152807	0.12
ast_log	NON_SMALL_CELL_LUNG_CANCER	kegg_legacy	5e-08	0.00252932	0.00162846	0.12
ast_log	REFERENCE_DNA_END_RESECTION_AND_RPA_LOADING	kegg_medicus	5e-08	0.00253504	0.00163253	0.12
ast_log	REFERENCE_HOMOLOGOUS_RECOMBINATION	kegg_medicus	5e-08	0.00253504	0.00163253	0.12
ast_log	REFERENCE_HOMOLOGOUS_RECOMBINATION_IN_ICLR	kegg_medicus	5e-08	0.00253504	0.00163253	0.12
alt_log	BETA_ALANINE_METABOLISM	kegg_legacy	0.001	0.00251086	0.00161908	0.121
ast_log	REFERENCE_IL6_FAMILY_TO_JAK_STAT_SIGNALING_PATHWAY	kegg_medicus	0.001	0.00254235	0.00164459	0.122
ggt_log	AXON_GUIDANCE	kegg_legacy	0.001	0.00238855	0.00154594	0.122
ast_log	ENV_FACTOR_E2_TO_RAS_ERK_SIGNALING_PATHWAY	kegg_medicus	5e-08	0.00249839	0.00161866	0.123
ast_log	ENV_FACTOR_METALS_TO_RAS_ERK_SIGNALING_PATHWAY	kegg_medicus	5e-08	0.00249839	0.00161866	0.123
ast_log	ENV_FACTOR_NNK_NNN_TO_CHRNA7_E2F_SIGNALING_PATHWAY	kegg_medicus	5e-08	0.00249839	0.00161866	0.123
ast_log	ENV_FACTOR_NNK_NNN_TO_RAS_ERK_SIGNALING_PATHWAY	kegg_medicus	5e-08	0.00249839	0.00161866	0.123
ast_log	PATHOGEN_HCV_CORE_TO_ERK_SIGNALING_PATHWAY	kegg_medicus	5e-08	0.00249839	0.00161866	0.123
ast_log	PATHOGEN_KSHV_VGPCR_TO_GNB_G_ERK_SIGNALING_PATHWAY	kegg_medicus	5e-08	0.00249839	0.00161866	0.123
ast_log	REFERENCE_CHRNA7_E2F_SIGNALING_PATHWAY	kegg_medicus	5e-08	0.00249839	0.00161866	0.123
ast_log	REFERENCE_CXCR_GNB_G_ERK_SIGNALING_PATHWAY	kegg_medicus	5e-08	0.00249839	0.00161866	0.123
ast_log	REFERENCE_REGULATION_OF_GF_RTK_RAS_ERK_SIGNALING_MRAS_SHOC2_PP1_HOLOPHOSPHATASE	kegg_medicus	5e-08	0.00249839	0.00161866	0.123
ast_log	VARIANT_EML4_ALK_FUSION_KINASE_TO_RAS_ERK_SIGNALING_PATHWAY	kegg_medicus	5e-08	0.00249839	0.00161866	0.123
ast_log	VARIANT_HRAS_OVEREXPRESSION_TO_ERK_SIGNALING_PATHWAY	kegg_medicus	5e-08	0.00249839	0.00161866	0.123
ast_log	VARIANT_MUTATION_ACTIVATED_KRAS_NRAS_TO_ERK_SIGNALING_PATHWAY	kegg_medicus	5e-08	0.00249839	0.00161866	0.123
ast_log	VARIANT_RET_FUSION_KINASE_TO_RAS_ERK_SIGNALING_PATHWAY	kegg_medicus	5e-08	0.00249839	0.00161866	0.123
ast_log	VARIANT_TRK_FUSION_KINASE_TO_RAS_ERK_SIGNALING_PATHWAY	kegg_medicus	5e-08	0.00249839	0.00161866	0.123
ast_log	RENAL_CELL_CARCINOMA	kegg_legacy	5e-08	0.00254758	0.00165162	0.123
ggt_log	MYOGENESIS	hallmark	5e-08	0.00240462	0.00156151	0.124
alt_log	REFERENCE_PRE_IC_FORMATION	kegg_medicus	5e-08	0.00235444	0.0015317	0.124
ggt_log	PATHOGEN_HCMV_UL33_TO_GNB_G_RHO_SIGNALING_PATHWAY	kegg_medicus	0.001	0.00239614	0.00156232	0.125
ast_log	NICOTINATE_AND_NICOTINAMIDE_METABOLISM	kegg_legacy	0.001	-0.00250931	0.00163658	0.125
ast_log	O_GLYCAN_BIOSYNTHESIS	kegg_legacy	5e-08	-0.00256216	0.00167119	0.125
ast_log	VARIANT_MUTATION_CAUSED_ABERRANT_HTT_TO_26S_PROTEASOME_MEDIATED_PROTEIN_DEGRADATION	kegg_medicus	0.001	0.00250025	0.00163118	0.125
ggt_log	REFERENCE_CA2_CAM_VGCC_RYR_SIGNALING_PATHWAY	kegg_medicus	0.001	0.00237332	0.00154838	0.125
ggt_log	PATHOGEN_HTLV_1_TAX_TO_P21_CELL_CYCLE_G1_S_N00497	kegg_medicus	0.001	0.00235854	0.00153873	0.125
ggt_log	REFERENCE_MDM2_P21_CELL_CYCLE_G1_S_N00536	kegg_medicus	0.001	0.00235854	0.00153873	0.125
ggt_log	REFERENCE_BMP_SIGNALING_PATHWAY	kegg_medicus	0.001	0.00238303	0.00155509	0.125
ast_log	GLUTATHIONE_METABOLISM	kegg_legacy	5e-08	0.00248161	0.00162132	0.126
alt_log	VARIANT_MUTATION_ACTIVATED_KRAS_NRAS_TO_ERK_SIGNALING_PATHWAY	kegg_medicus	0.001	0.00232169	0.00151757	0.126
alt_log	REFERENCE_BCR_BCAP_CD19_PI3K_SIGNALING_PATHWAY	kegg_medicus	0.001	-0.00232542	0.00152234	0.127
alt_log	PATHOGEN_ARSENIC_TO_ELECTRON_TRANSFER_IN_COMPLEX_II	kegg_medicus	0.001	0.00250757	0.00164246	0.127
ggt_log	ENV_FACTOR_METALS_TO_JNK_SIGNALING_PATHWAY	kegg_medicus	0.001	0.00237215	0.0015555	0.127
ast_log	REFERENCE_TGFA_EGFR_RAS_ERK_SIGNALING_PATHWAY	kegg_medicus	0.001	0.00250548	0.00164323	0.127
alt_log	VIBRIO_CHOLERAE_INFECTION	kegg_legacy	5e-08	0.00232728	0.00152706	0.128
ast_log	REFERENCE_MGLUR5_CA2_APOPTOTIC_PATHWAY	kegg_medicus	0.001	0.00247295	0.00162475	0.128
alt_log	ARGININE_AND_PROLINE_METABOLISM	kegg_legacy	0.001	0.00236491	0.00155488	0.128
[truncated: 2,314 more rows]

## Sheet: GWIS loci
Index variant	CHR	POS	Non-effect allele	Effect allele	Effect allele frequency	Beta-interaction	P-interaction	Beta-marginal (G)	P-marginal (G)
rs2642438	1	220970028	A	G	0.709085	0.00170162	9.54137e-12	0.0140368	3.40234e-40
rs17036160	3	12329783	C	T	0.115101	-0.00212107	1.98262e-9	-0.0190309	7.19231e-37
rs11735092	4	88226231	T	C	0.425445	-0.00180677	8.51006e-15	-0.0164842	4.59616e-63
rs2954021	8	126482077	A	G	0.506545	-0.00192106	4.45377e-17	-0.0182835	2.32902e-79
rs5787948	10	113915574	C	CA	0.732651	-0.00159773	1.58281e-9	-0.0132025	3.86073e-32
rs200210321	19	19393890	A	AG	0.0729552	0.00360938	7.0143e-15	0.0395157	2.07237e-90
rs429358	19	45411941	T	C	0.15429	-0.00226436	5.2158e-13	-0.0161638	8.90341e-35
rs3747207	22	44324855	G	A	0.214255	0.00664631	4.4290399999999995e-115	0.0472387	7.02576e-302
rs2642438	1	220970028	A	G	0.70907	9.60652e-4	7.31918e-10	0.00353613	6.19972e-8
rs1260326	2	27730940	T	C	0.610596	-0.00124921	2.98509e-17	-0.00533436	3.981890000000001e-18
rs10084835	4	88211056	G	A	0.473797	-0.00123602	9.355360000000001e-18	-0.00716766	5.1775200000000004e-33
rs2954021	8	126482077	A	G	0.506563	-0.0010515	1.87597e-13	-0.00462669	7.95074e-15
rs10733608	9	117148430	G	T	0.48417	-0.000945739	4.36593e-11	-0.00748873	6.5942e-36
rs200210321	19	19393890	A	AG	0.0729415	0.00236431	3.48376e-16	0.0162571	1.16408e-42
rs429358	19	45411941	T	C	0.154277	-0.00130431	1.73747e-11	0.00106949	0.187592
rs738408	22	44324730	C	T	0.216017	0.00413645	1.4971199999999998e-109	0.0254024	1.18128e-248
rs11712037	3	12344730	C	G	0.116521	-0.00315628	7.54565e-12	-0.0230685	NA
rs2330805	22	24998619	A	G	0.3638	0.00234176	1.79615e-13	0.113811	NA
